# Supplementary material for: Semaphorin 3E‐Plexin‐D1 Pathway Downstream of the Luteinizing Hormone Surge Regulates Ovulation, Granulosa Cell Luteinization, and Ovarian Angiogenesis in Mice
Source: Adv Sci (Weinh). 2025 May 20;12(29):e17163. doi: 10.1002/advs.202417163 (PMC12362816; doi:10.1002/advs.202417163)
Supplement: Supplementary file 2 — Supplemental Table 1 [file ADVS-12-e17163-s002.xlsx]

## Sheet: C
group	group_name	seqnames	start	end	strand	name	idx	Log2FC	FDR	MeanDiff
1	C1	chr2	26591420	26591363	2	Mir126b	262	6.76692	5.88321e-72	8.32439
1	C1	chr2	26581056	26592682	1	Egfl7	260	3.54185	6.36064e-69	5.50538
1	C1	chr5	75978428	75933265	2	Kdr	479	3.75419	8.53535e-64	3.11476
1	C1	chr5	147725988	147562196	2	Flt1	1346	4.09193	1.0364e-61	2.63469
1	C1	chr9	32541452	32422204	2	Fli1	246	3.13289	3.16657e-60	2.90909
1	C1	chr2	32646595	32682669	1	Eng	401	3.56798	1.94432e-57	3.2902
1	C1	chr15	89499857	89560261	1	Shank3	661	4.19594	1.15798e-55	1.89266
1	C1	chr2	26604417	26593057	2	Agpat2	263	3.66196	1.16784e-54	4.45004
1	C1	chr10	3740377	3967303	1	Plekhg1	5	2.41987	6.84631e-53	1.9195
1	C1	chr5	44799746	44472133	2	Ldb2	339	2.86283	8.08389e-53	2.15676
1	C1	chr2	32652329	32652414	1	Mir1954	402	3.40747	7.35972e-52	4.69516
1	C1	chr10	93336232	93348879	1	Gm17745	773	3.21193	4.73237e-51	1.64324
1	C1	chr12	117516479	117756978	1	Rapgef5	823	2.81236	2.15657e-50	2.11768
1	C1	chr6	115995005	115954811	2	Plxnd1	873	2.48139	6.10512e-50	2.61783
1	C1	chr10	93311159	93247416	2	Elk3	771	2.67655	9.17691e-50	2.44628
1	C1	chr18	61786662	61730262	2	Afap1l1	439	4.12626	1.22708e-49	1.71767
1	C1	chr9	32636221	32757820	1	Ets1	247	2.34506	1.29016e-48	2.69936
1	C1	chr6	91978965	92076005	1	Fgd5	750	2.65058	1.37807e-47	1.65045
1	C1	chr4	82505779	82290173	2	Nfib	466	2.31304	1.40214e-46	2.35648
1	C1	chr5	77408045	77349240	2	Igfbp7	502	2.71802	1.40214e-46	2.80103
1	C1	chr3	115715055	115710433	2	S1pr1	875	2.43319	2.77085e-46	2.76943
1	C1	chr16	95586593	95359169	2	Erg	744	2.30529	5.6314e-44	1.84551
1	C1	chr12	73584796	73778185	1	Prkch	339	1.91721	1.93977e-43	2.66807
1	C1	chr5	113226909	113239263	1	Tmem211	804	3.35815	7.0184e-43	1.50373
1	C1	chr6	48708244	48701583	2	Gimap6	337	5.05353	3.20822e-42	1.77032
1	C1	chr3	153725133	153202509	2	St6galnac3	1107	2.16169	5.27816e-41	1.63527
1	C1	chr4	94739289	94874976	1	Tek	546	3.37737	8.69951e-41	1.05765
1	C1	chr6	32588192	32144543	2	Plxna4	166	2.07528	1.33905e-40	1.67621
1	C1	chr11	72489920	72451638	2	Spns2	791	2.80266	4.41594e-40	1.59784
1	C1	chr13	112800777	112867894	1	Plpp1	884	2.6234	5.57123e-40	1.41058
1	C1	chr2	26470119	26470059	2	Mir6996	258	3.75487	6.73505e-40	2.44439
1	C1	chr15	78803042	78775136	2	Card10	438	2.64747	9.65919e-40	1.60721
1	C1	chr2	26503822	26457902	2	Notch1	257	2.55308	1.91038e-39	1.82147
1	C1	chr11	44618100	45008096	1	Ebf1	269	2.3878	1.53824e-38	1.52173
1	C1	chr8	24438946	24437616	2	Tcim	217	2.97624	2.30374e-38	2.48071
1	C1	chr10	116275523	116389538	1	Ptprb	894	2.41366	8.96873e-38	1.83199
1	C1	chr2	26503927	26505347	1	Gm35978	259	2.08409	1.91261e-37	3.52062
1	C1	chr2	148443535	148436651	2	Cd93	1543	2.89812	4.46523e-37	1.46508
1	C1	chr2	84425266	84330626	2	Calcrl	729	2.87464	9.93319e-37	0.923157
1	C1	chr2	181671640	181669837	2	Sox18	2037	2.64622	1.56384e-36	3.25116
1	C1	chr7	18925888	18965319	1	Nova2	300	3.19696	2.1236e-36	1.2099
1	C1	chr17	26414965	26446349	1	Neurl1b	361	2.15131	7.41919e-36	0.974974
1	C1	chr6	48684578	48692062	1	Gimap4	336	4.79422	8.20688e-36	1.24605
1	C1	chr11	95842476	95830072	2	Abi3	1198	2.77972	8.69111e-36	2.38204
1	C1	chr1	10993465	11303682	1	Prex2	33	2.89481	1.15414e-35	1.12957
1	C1	chr18	37998969	37972623	2	Arap3	279	3.15319	1.22824e-35	1.38718
1	C1	chr15	78773445	78755883	2	Mfng	437	3.65069	3.01854e-35	1.4292
1	C1	chr18	37990945	37990887	2	Mir6980	281	3.16663	5.65263e-35	3.02478
1	C1	chr3	57301919	57287064	2	Tm4sf1	234	3.06892	2.33291e-34	1.17123
1	C1	chr8	122551329	122481698	2	Piezo1	1085	2.00179	3.08126e-34	1.70856
1	C1	chr17	31057694	31117984	1	Abcg1	453	2.9868	3.19309e-34	1.20073
1	C1	chr9	64385626	64709205	1	Megf11	725	2.28522	8.59475e-34	1.49158
1	C1	chr9	122117266	122169702	1	Snrk	1313	1.88654	8.87924e-34	1.47806
1	C1	chr9	32928966	32904069	2	Gm27162	248	3.01715	1.74699e-33	1.13645
1	C1	chr5	113163313	113086323	2	2900026A02Rik	803	1.84741	1.89457e-33	1.50399
1	C1	chr8	11312826	11198423	2	Col4a1	56	1.91191	1.89457e-33	2.79893
1	C1	chr8	11312805	11449287	1	Col4a2	57	1.77771	3.12029e-33	2.6007
1	C1	chr9	107710475	107681502	2	Sema3f	1098	2.32728	3.30638e-33	1.64387
1	C1	chr1	4497354	4490928	2	Sox17	3	3.36618	7.65547e-33	1.22926
1	C1	chr2	25180758	25183339	1	Nrarp	183	2.66957	1.70703e-32	2.54718
1	C1	chr7	101421691	101512829	1	Pde2a	1373	2.56011	7.02309e-32	1.19483
1	C1	chr3	116968267	116984406	1	4930455H04Rik	894	3.20621	8.95055e-32	0.995495
1	C1	chr14	118592472	118592369	2	Mir6391	839	3.06847	9.06073e-32	1.41658
1	C1	chr8	22227303	22261334	1	Thsd1	192	4.40787	9.29468e-32	0.705846
1	C1	chr10	93160876	93267073	1	Cdk17	769	1.80808	1.30393e-31	1.25021
1	C1	chr19	37465254	37471827	1	1700122C19Rik	540	2.36695	1.35557e-31	0.620285
1	C1	chr2	26591357	26591429	1	Mir126a	261	3.42679	2.35463e-31	3.4234
1	C1	chr3	137341078	137431069	1	Emcn	1009	2.88779	5.30199e-31	0.78576
1	C1	chr9	37528089	37538319	1	Esam	294	2.78346	6.54606e-31	1.5698
1	C1	chr9	37539255	37544205	1	Vsig2	295	3.75363	8.0333e-31	1.66954
1	C1	chr15	97767666	97744770	2	Rapgef3	711	2.10677	8.18983e-31	1.64879
1	C1	chr16	90826719	90905109	1	Eva1c	688	2.40458	9.87887e-31	1.22927
1	C1	chr10	5593728	5606789	1	Myct1	14	5.25108	1.34796e-30	1.04486
1	C1	chr11	95842295	95845731	1	Gngt2	1199	5.14205	1.56681e-30	1.90857
1	C1	chr9	48162014	48400025	1	Nxpe4	506	3.00847	2.50095e-30	1.10099
1	C1	chr1	184732493	184727143	2	Hlx	1272	2.61144	2.88521e-30	1.87197
1	C1	chr11	101894354	101877510	2	Meox1	1447	2.71436	2.88521e-30	1.29123
1	C1	chr15	80014808	79995874	2	Pdgfb	487	2.30472	5.42594e-30	1.74264
1	C1	chr5	137350109	137374522	1	Ephb4	1155	2.40629	6.08953e-30	1.773
1	C1	chr18	38929404	38838673	2	Fgf1	290	2.41337	1.8968e-29	1.17719
1	C1	chr14	118706219	118482692	2	Abcc4	838	2.10789	2.42672e-29	1.32832
1	C1	chr6	52213067	52169062	2	Hoxa3	381	2.44493	2.42672e-29	0.993861
1	C1	chr4	115056426	115071755	1	Tal1	699	2.75992	2.47182e-29	1.13052
1	C1	chr16	95929077	95831123	2	1600002D24Rik	746	2.17926	2.75043e-29	1.33087
1	C1	chr3	30548008	29951296	2	Mecom	96	1.99417	3.92621e-29	1.76311
1	C1	chr6	31666118	31662220	2	Gm13848	164	2.81196	5.54214e-29	0.891247
1	C1	chr2	119325784	119335666	1	Dll4	1237	2.52955	1.14934e-28	1.35361
1	C1	chr1	165708094	165648945	2	Rcsd1	1047	2.00824	1.23569e-28	1.32115
1	C1	chr2	25095205	25085667	2	Noxa1	182	2.55682	1.25218e-28	0.73567
1	C1	chr16	31081432	30955503	2	Xxylt1	315	1.7024	1.58713e-28	1.45773
1	C1	chr18	47368870	47245254	2	Sema6a	344	1.7421	1.80024e-28	1.50194
1	C1	chr3	67892220	68626482	1	Iqschfp	305	1.50509	2.23929e-28	1.2879
1	C1	chr3	116968952	116918262	2	Palmd	893	3.13149	2.72924e-28	0.892584
1	C1	chr18	38993145	39376285	1	Arhgap26	292	1.40563	2.98526e-28	1.96186
1	C1	chr2	131127412	131145985	1	Hspa12b	1435	2.70148	2.98526e-28	1.02164
1	C1	chr18	38209762	38196694	2	Pcdh1	282	2.4517	3.57121e-28	1.12749
1	C1	chr12	102283074	102390854	1	Rin3	572	1.98721	4.87266e-28	1.03078
1	C1	chr1	62703317	62818692	1	Nrp2	328	1.77849	1.50196e-27	1.32897
1	C1	chr1	133046012	133108688	1	Pik3c2b	792	2.48542	1.60833e-27	1.1561
1	C1	chr6	88724412	88828360	1	Mgll	698	2.30726	1.60833e-27	1.45399
1	C1	chr10	77166530	77052179	2	Col18a1	481	1.75158	1.92937e-27	1.28816
1	C1	chr12	21111756	21270171	1	Asap2	86	1.78089	3.50192e-27	1.17612
1	C1	chr16	85550709	85456243	2	Cyyr1	631	3.05957	4.04156e-27	0.989978
1	C1	chr3	68064802	68626482	1	Schip1	306	1.48113	4.10767e-27	1.22001
1	C1	chr5	140607341	140615545	1	Lfng	1241	2.2078	4.48385e-27	1.3149
1	C1	chr8	104101625	104144502	1	Cdh5	821	2.48593	5.17044e-27	1.68215
1	C1	chr6	52175217	52213597	1	Hoxaas3	382	2.39524	5.85911e-27	0.93182
1	C1	chr6	31563937	31519493	2	Podxl	163	2.16931	5.94358e-27	1.39516
1	C1	chr13	32338544	31819586	2	Gmds	277	1.53893	6.3805e-27	1.236
1	C1	chr13	99184823	99247032	1	Zfp366	802	2.25509	6.3805e-27	1.6484
1	C1	chr6	128143578	127961400	2	Tspan9	1062	1.50352	6.3805e-27	1.52107
1	C1	chr2	120154575	120089487	2	Ehd4	1258	1.7203	8.78598e-27	1.86604
1	C1	chr12	86678700	86695681	1	Vash1	484	2.55224	1.16457e-26	1.17312
1	C1	chr18	80713071	80606205	2	Nfatc1	571	1.99475	1.26735e-26	1.49717
1	C1	chr2	32694175	32682609	2	Fpgs	403	1.86089	1.26735e-26	1.80063
1	C1	chr5	111418166	111457025	1	Mn1	782	1.71717	2.62587e-26	0.662419
1	C1	chr12	58269258	58264720	2	Clec14a	257	3.83154	3.05942e-26	1.6937
1	C1	chr19	37550418	37683253	1	Exoc6	541	2.27563	4.77609e-26	0.742345
1	C1	chr14	84443563	84537060	1	Pcdh17	769	2.55735	4.89648e-26	0.763629
1	C1	chr5	115845278	116006343	1	Cit	874	2.09883	5.32024e-26	1.0652
1	C1	chr3	109340683	109685694	1	Vav3	864	2.35353	5.5262e-26	0.994045
1	C1	chr13	56609603	56639339	1	Tgfbi	504	1.79222	1.1576e-25	1.05544
1	C1	chr19	21778340	21858360	1	Cemip2	418	1.67387	1.18474e-25	0.981419
1	C1	chr15	79999026	79998970	2	Mir7213	488	2.24954	1.37215e-25	2.90048
1	C1	chr16	32165476	32142825	2	Nrros	331	2.91381	1.57785e-25	0.605405
1	C1	chr2	85196699	85162334	2	Lrrc55	755	2.79791	1.57785e-25	0.523333
1	C1	chr14	63943706	63950732	1	Sox7	602	3.34226	1.65011e-25	0.785899
1	C1	chr7	101475376	101475443	1	Mir139	1374	3.5138	1.87545e-25	1.25799
1	C1	chr4	134254106	134251110	2	Grrp1	1068	3.70548	1.89065e-25	1.85379
1	C1	chr10	93433107	93433162	1	Mir7688	774	2.04713	2.07992e-25	1.7213
1	C1	chr9	94669892	95230452	1	Slc9a9	947	1.59914	2.65433e-25	1.11481
1	C1	chr8	68735146	68356781	2	Csgalnact1	445	2.05226	2.66998e-25	1.11207
1	C1	chr4	3678121	3791612	1	Lyn	7	2.11507	2.94531e-25	0.676506
1	C1	chr8	128359073	128505476	1	Nrp1	1167	1.76047	4.98093e-25	1.34878
1	C1	chr8	12873827	13020509	1	Mcf2l	76	2.39451	8.2379e-25	1.39266
1	C1	chr1	170589849	170317496	2	Nos1ap	1086	1.53926	1.13488e-24	1.5484
1	C1	chr8	47352348	47180048	2	Stox2	370	1.76651	1.27388e-24	0.817449
1	C1	chr18	38892456	38971274	1	Gm5820	291	2.49363	1.3685e-24	1.03304
1	C1	chr11	71750703	71789647	1	Wscd1	773	2.77347	1.98406e-24	0.511228
1	C1	chr2	93187584	93201757	1	Trp53i11	1034	1.98081	2.47245e-24	1.3672
1	C1	chr10	94311949	94590954	1	Tmcc3	792	1.70273	2.49625e-24	1.34268
1	C1	chr12	111442661	111455018	1	Tnfaip2	757	1.8489	4.83992e-24	1.35662
1	C1	chr9	121996026	121981606	2	Pomgnt2	1312	1.29374	5.04663e-24	0.688779
1	C1	chr18	63387183	63010213	2	Piezo2	452	1.7748	5.36133e-24	1.55152
1	C1	chr1	152625111	152517530	2	Rgl1	919	1.48452	5.56591e-24	1.34421
1	C1	chr9	15493432	15545260	1	Smco4	74	1.75703	6.98954e-24	1.23069
1	C1	chr16	18776847	18778262	1	Cldn5	193	2.51562	7.08282e-24	1.95154
1	C1	chr2	158666630	158766334	1	Ppp1r16b	1752	1.74411	9.81183e-24	1.26991
1	C1	chr15	61774451	61534676	2	D030024E09Rik	248	2.03483	2.09611e-23	0.581124
1	C1	chr4	137468803	137570630	1	Hspg2	1134	1.34101	2.4998e-23	2.19133
1	C1	chr5	124249760	124118689	2	Pitpnm2	1001	1.37879	3.88215e-23	1.356
1	C1	chr9	79977882	79815562	2	Filip1	875	2.09805	4.14359e-23	0.812794
1	C1	chr6	115853528	115926699	1	Ift122	870	1.57718	5.15472e-23	1.28158
1	C1	chr13	60864416	60842612	2	4930486L24Rik	542	3.86715	5.196e-23	0.480674
1	C1	chr2	135215616	135169573	2	4930545L23Rik	1474	2.6867	1.01537e-22	0.23988
1	C1	chr4	62559847	62703019	1	Rgs3	415	1.25174	1.12513e-22	1.52343
1	C1	chr2	93334487	93201760	2	Tspan18	1035	1.66081	1.30189e-22	1.75238
1	C1	chr7	111779977	111471661	2	Galnt18	1682	2.23286	1.52634e-22	1.45056
1	C1	chr6	84008598	84211059	1	Dysf	619	1.51447	1.694e-22	1.50682
1	C1	chr1	64121426	64035663	2	Klf7	343	1.38042	2.05215e-22	1.29474
1	C1	chr10	3540279	3554877	1	Iyd	4	1.93627	2.69534e-22	0.36809
1	C1	chr8	128359241	128359320	1	Mir1903	1168	1.89408	3.06048e-22	2.02386
1	C1	chr6	32511141	32515576	1	Plxna4os1	167	2.94063	3.88336e-22	0.991663
1	C1	chr2	158146392	158116405	2	Tgm2	1737	1.76594	3.92995e-22	1.35585
1	C1	chr11	96464591	96759622	1	Skap1	1226	2.09416	4.22804e-22	0.772427
1	C1	chr11	95713008	95835115	1	Phospho1	1195	1.65126	5.97873e-22	1.4726
1	C1	chr10	93081618	92776179	2	Cfap54	768	1.79639	6.6945e-22	0.56106
1	C1	chr2	3114224	3227809	1	Fam171a1	1	1.542	6.97451e-22	1.08613
1	C1	chr1	133424212	133382300	2	Sox13	800	1.95899	9.2007e-22	1.17239
1	C1	chr14	19977249	19872559	2	Gng2	72	1.57447	9.39155e-22	0.570584
1	C1	chr2	85136360	85139923	1	Aplnr	754	2.91535	9.69324e-22	1.26237
1	C1	chr17	75435905	75529054	1	Rasgrp3	1084	2.34114	1.12028e-21	0.731438
1	C1	chr7	144939925	144929931	2	Ccnd1	2165	2.12279	2.17954e-21	1.032
1	C1	chr2	153065955	153081735	1	Ccm2l	1630	3.47348	2.19117e-21	0.645981
1	C1	chr11	107470720	107207892	2	Pitpnc1	1567	1.25728	3.29807e-21	1.27388
1	C1	chr3	79885930	79946278	1	Fam198b	345	1.88205	3.52446e-21	0.902678
1	C1	chr16	19983049	19946492	2	Klhl6	210	3.02005	3.87782e-21	0.625401
1	C1	chr9	37401897	37414023	1	Robo4	291	2.62413	7.68347e-21	0.933554
1	C1	chr13	83504034	83667079	1	Mef2c	710	1.46272	8.37029e-21	1.07435
1	C1	chr2	124089969	124667789	1	Sema6d	1324	1.337	9.6295e-21	1.21448
1	C1	chr8	104105873	104088916	2	Gm29682	820	2.3902	1.01208e-20	1.36406
1	C1	chr15	78842647	78850902	1	Cdc42ep1	439	1.57929	1.15269e-20	1.53497
1	C1	chr1	184811300	184786767	2	Marc1	1273	1.81166	1.2023e-20	0.385981
1	C1	chr18	38284402	38267092	2	Pcdh12	285	3.10171	1.45241e-20	0.780108
1	C1	chr7	31042331	31032723	2	Fxyd5	689	3.13034	1.97065e-20	0.631667
1	C1	chr3	79173198	79062511	2	Rapgef2	336	1.70265	2.35774e-20	0.926483
1	C1	chr5	8622952	8490336	2	Rundc3b	31	2.06598	3.4161e-20	0.727764
1	C1	chr10	93317403	93322723	1	Gm32688	772	3.04613	4.43189e-20	1.14033
1	C1	chr5	43868809	43912374	1	Cd38	335	2.42042	4.62181e-20	0.46942
1	C1	chr7	101560865	101552453	2	Art2a-ps	1375	2.50694	4.78438e-20	0.388696
1	C1	chr1	150993435	150562500	2	Hmcn1	906	1.48964	8.21458e-20	0.917955
1	C1	chr1	51333779	51218386	2	9330175M20Rik	236	2.24592	8.43339e-20	0.712015
1	C1	chr10	121476250	121410350	2	Rassf3	950	1.3658	1.06533e-19	1.27965
1	C1	chr14	63992431	64033506	1	Rp1l1	604	3.29646	1.20204e-19	0.537899
1	C1	chr1	64042501	64042438	2	Mir6899	344	1.5798	1.33986e-19	1.78257
1	C1	chr18	38601268	38586265	2	Spry4	289	1.81906	1.33986e-19	1.15443
1	C1	chr17	9775866	9750752	2	4930452A19Rik	57	2.11831	1.99547e-19	0.555337
1	C1	chr18	64661000	64528979	2	Atp8b1	460	1.82214	1.99833e-19	0.646153
1	C1	chr14	84476424	84451476	2	9630013A20Rik	770	4.37938	2.44697e-19	0.36412
1	C1	chr9	48340898	48318004	2	Nxpe2	507	3.45613	2.63386e-19	0.587734
1	C1	chr12	112146208	112181747	1	Kif26a	779	1.78836	3.42353e-19	1.0437
1	C1	chr14	63987780	63971081	2	4930578I06Rik	603	2.69166	3.9499e-19	0.278775
1	C1	chr6	55203383	55320222	1	Mindy4	420	1.76777	5.29481e-19	0.786937
1	C1	chr17	86753864	86833410	1	Epas1	1150	1.27939	5.38216e-19	1.47029
1	C1	chr6	112273758	112330423	1	Lmcd1	812	1.95423	7.95689e-19	0.70903
1	C1	chr16	87128439	87125041	2	Gm32865	636	3.19505	9.71413e-19	1.35296
1	C1	chr4	105157347	105232767	1	Plpp3	612	1.46989	1.05569e-18	1.34497
1	C1	chr17	26508472	26505591	2	Dusp1	362	1.39847	1.33372e-18	2.94766
1	C1	chr10	61383523	61319657	2	Pald1	347	1.63664	1.7612e-18	1.33455
1	C1	chr3	38886940	39011985	1	Fat4	168	1.62622	1.99845e-18	0.704199
1	C1	chrX	96096045	96168553	1	Msn	605	2.05447	3.11571e-18	0.644131
1	C1	chr12	112929495	112908590	2	Jag2	796	1.58587	3.18016e-18	0.75594
1	C1	chr17	25081114	25057702	2	Tmem204	297	2.09783	4.00901e-18	1.0863
1	C1	chr7	45627537	45639092	1	Rasip1	935	1.64718	5.15312e-18	1.29155
1	C1	chr11	70229798	70224127	2	Bcl6b	727	1.84594	5.48269e-18	1.56964
1	C1	chr3	88616207	88648052	1	Arhgef2	442	1.26896	5.7554e-18	0.915285
1	C1	chr6	48746197	48754200	1	Gimap5	340	3.78856	5.92764e-18	0.883877
1	C1	chr12	27342718	27334268	2	Sox11	115	2.70935	6.01474e-18	0.876487
1	C1	chr10	21690845	21693978	1	Gm5420	107	1.80768	7.16216e-18	1.23431
1	C1	chr6	4003987	4008445	1	Gng11	10	2.89679	8.97437e-18	0.832285
1	C1	chr6	88193891	88207032	1	Gata2	692	1.37868	1.12195e-17	1.15094
1	C1	chr3	151437882	151545081	1	Adgrl4	1091	1.66708	1.12297e-17	0.358007
1	C1	chr2	35461449	35400179	2	Ggta1	447	1.86465	1.54336e-17	0.679528
1	C1	chr6	112290319	112286794	2	5031434C07Rik	813	2.57542	2.04948e-17	0.808921
1	C1	chr11	46054502	46147347	1	Adam19	276	1.45292	3.49115e-17	0.71312
1	C1	chr14	7817957	7951588	1	Flnb	25	1.44663	4.09068e-17	0.900401
1	C1	chr2	138256584	138287422	1	Btbd3	1484	1.54191	4.22546e-17	0.916206
1	C1	chr13	112660766	112738752	1	Slc38a9	883	1.39072	4.5045e-17	0.60394
1	C1	chr9	116175363	116087695	2	Tgfbr2	1245	1.88014	6.17564e-17	0.814899
1	C1	chr1	133800754	133702674	2	Atp2b4	805	1.33507	6.57379e-17	0.801483
1	C1	chr9	119579016	119483408	2	Scn5a	1270	2.19806	7.40065e-17	0.504195
1	C1	chr8	121651933	121598703	2	Zcchc14	1066	1.27387	7.54345e-17	1.1068
1	C1	chr9	60794548	60880370	1	Uaca	685	1.61738	8.08808e-17	0.911678
1	C1	chr2	160327494	160311401	2	Gm826	1757	2.80273	8.49619e-17	0.548663
1	C1	chr3	89831370	89858846	1	She	489	1.62599	8.75869e-17	1.1773
1	C1	chr13	10360803	9876613	2	Chrm3	35	1.7772	9.1288e-17	0.769004
1	C1	chr7	110221703	110283506	1	Swap70	1671	1.47198	9.90177e-17	1.11088
1	C1	chr3	37724360	37714190	2	Gm5148	164	1.55512	1.09639e-16	0.531311
1	C1	chr14	51195923	51195486	2	Ang2	380	4.48836	1.1645e-16	1.03188
1	C1	chr2	69135800	69189330	1	Nostrin	614	2.4524	1.26003e-16	0.511326
1	C1	chr15	31367759	31291479	2	Ankrd33b	97	2.32687	1.43753e-16	0.506824
1	C1	chr19	37434841	37440731	1	Hhex	539	2.86878	1.59556e-16	1.01728
1	C1	chr15	39006280	39038192	1	Fzd6	156	2.90638	1.74455e-16	0.65533
1	C1	chr2	59386682	59382493	2	5330411J11Rik	567	1.7409	2.29824e-16	0.927971
1	C1	chr11	49609679	49652739	1	Flt4	330	2.02848	2.40562e-16	1.05585
1	C1	chr11	101987056	101992264	1	Cfap97d1	1451	2.63471	2.41363e-16	1.45859
1	C1	chr19	47537020	47501048	2	Stn1	706	1.25599	2.88318e-16	0.924337
1	C1	chr10	52233619	52321377	1	Dcbld1	285	1.8582	2.91581e-16	0.621202
1	C1	chr2	32721055	32755007	1	Sh2d3c	407	1.4871	2.98825e-16	0.894442
1	C1	chr9	21835510	21837347	1	Angptl8	180	1.33413	3.20331e-16	1.0556
1	C1	chr13	110395044	110400844	1	Plk2	870	1.92472	3.59973e-16	1.88087
1	C1	chr10	70440668	70558732	1	Fam13c	415	1.86822	3.60042e-16	0.705562
1	C1	chr11	101984791	101971143	2	Dusp3	1450	2.43253	5.13233e-16	1.11857
1	C1	chr5	105139586	105115767	2	Gbp4	694	3.23125	5.13233e-16	0.315835
1	C1	chr11	95749000	95764715	1	Zfp652	1197	1.54293	6.2314e-16	0.686442
1	C1	chr10	93162785	93162903	1	Mir1931	770	1.43391	6.37746e-16	1.66937
1	C1	chr19	34290659	34327770	1	Fas	508	1.98654	6.71671e-16	0.322052
1	C1	chr15	89476236	89484850	1	C230037L18Rik	659	2.48832	7.33291e-16	0.981622
1	C1	chr4	155774561	155768495	2	Vwa1	1427	1.87333	7.74797e-16	1.63539
1	C1	chr16	95257558	95300260	1	Kcnj15	743	1.81438	9.31701e-16	0.303502
1	C1	chr15	74955051	74959905	1	Ly6e	317	1.41435	9.66119e-16	0.781123
1	C1	chr8	121083110	121054882	2	Fendrr	1057	1.60204	9.86975e-16	0.420229
1	C1	chr8	84701457	84704716	1	Lyl1	670	2.50185	1.005e-15	1.39897
1	C1	chr14	20083172	20075636	2	Saysd1	73	1.41265	1.06732e-15	0.972037
1	C1	chr14	51007751	51010758	1	Rnase10	369	3.45894	1.07327e-15	0.604569
1	C1	chr5	66745840	67057159	1	Limch1	424	1.34062	1.13737e-15	0.936835
1	C1	chr10	116018363	116274929	1	Ptprr	892	1.62449	1.19999e-15	0.812693
1	C1	chr4	118489849	118471191	2	Tie1	783	2.73095	1.24374e-15	0.622075
1	C1	chr10	61979108	61838234	2	Col13a1	359	1.59139	1.35743e-15	0.620851
1	C1	chr9	120915250	120913774	2	1700020M21Rik	1289	2.16352	1.62986e-15	0.848734
1	C1	chr17	43389466	43459557	1	Adgrf5	797	1.26198	1.89135e-15	0.84097
1	C1	chr14	7994182	7965187	2	Dnase1l3	26	2.74736	1.90428e-15	0.552097
1	C1	chr19	24674008	24679661	1	Tmem252	433	3.22093	2.09448e-15	1.17426
1	C1	chr15	89477424	89472476	2	Arsa	660	2.37782	2.29432e-15	1.13029
1	C1	chr11	70322518	70315613	2	Alox12e	734	2.2224	2.47407e-15	0.374993
1	C1	chr4	133633429	133606553	2	Zdhhc18	1050	1.881	2.53846e-15	0.822109
1	C1	chr2	119326197	119321199	2	Gm14207	1238	2.38069	2.63069e-15	1.15974
1	C1	chr9	21918183	21907492	2	Rab3d	181	1.66779	2.8191e-15	0.365138
1	C1	chr8	79399468	79338395	2	Smad1	609	1.6113	2.87005e-15	0.946722
1	C1	chr18	13972733	13687013	2	Zfp521	61	1.61268	2.97728e-15	1.58021
1	C1	chr5	8660092	8748570	1	Abcb1a	32	2.31357	3.0502e-15	0.402494
1	C1	chr6	91904233	91950725	1	4930590J08Rik	749	1.79913	4.04069e-15	0.300584
1	C1	chr14	103844476	103814615	2	Ednrb	801	1.91553	5.18647e-15	0.604794
1	C1	chr16	45409053	45382135	2	Cd200	468	1.46175	6.0866e-15	0.550753
1	C1	chr12	35534989	35497979	2	Ahr	166	1.54388	6.80134e-15	0.55158
1	C1	chr11	79726400	79726511	1	Mir365-2	974	1.61321	7.52274e-15	1.04345
1	C1	chr6	135362931	135383173	1	Emp1	1194	1.82376	9.11046e-15	0.74755
1	C1	chr6	125494755	125460266	2	Cd9	1037	1.81856	9.39264e-15	0.814034
1	C1	chr10	38965515	39110188	1	Lama4	208	1.56586	9.95629e-15	0.857083
1	C1	chr3	132878596	132842202	2	Gm29811	984	2.13551	1.07764e-14	0.483895
1	C1	chr7	36698118	36773457	1	Tshz3	750	1.41727	1.14177e-14	0.287476
1	C1	chr1	58795374	58847503	1	Casp8	300	1.90572	1.35117e-14	0.634412
1	C1	chr11	101785310	101769748	2	Etv4	1446	1.67179	1.37599e-14	0.752146
1	C1	chr12	111417430	111431680	1	Exoc3l4	756	1.45109	1.60219e-14	0.685495
1	C1	chr7	98494222	98501831	1	Lrrc32	1322	1.46913	1.60219e-14	0.868094
1	C1	chr13	60936625	60934155	2	Ctla2a	545	4.98674	1.72695e-14	0.704656
1	C1	chr9	37552745	37544493	2	Nrgn	296	2.28187	1.72695e-14	0.940131
1	C1	chr15	97731405	97711019	2	Endou	710	1.79478	1.78345e-14	0.757266
1	C1	chr10	21593145	21622375	1	1700020N01Rik	106	1.35679	1.85638e-14	0.368011
1	C1	chr6	58584486	58692451	1	Abcg2	468	1.58055	2.03943e-14	0.495719
1	C1	chr9	102354693	101922128	2	Ephb1	1010	1.41135	2.20493e-14	0.545888
1	C1	chr1	95667594	95587682	2	St8sia4	648	2.255	2.24477e-14	0.406517
1	C1	chr6	94237442	94132923	2	4930511A08Rik	759	1.25678	3.12159e-14	1.22137
1	C1	chr12	108702306	108686792	2	Degs2	658	1.96445	4.06419e-14	0.628348
1	C1	chr16	31314808	31296192	2	Apod	318	2.05405	4.59965e-14	0.366255
1	C1	chr13	56703010	56742378	1	Smad5	505	1.38305	4.64681e-14	0.719356
1	C1	chr5	113650390	113612355	2	Cmklr1	810	3.38897	4.67266e-14	0.54036
1	C1	chr14	31168641	31139017	2	Stab1	182	2.17987	4.68555e-14	0.710655
1	C1	chr16	32179800	32186944	1	Bex6	332	2.45195	5.73262e-14	0.363869
1	C1	chr6	112388023	112359324	2	Ssu2	814	1.32709	6.21042e-14	0.379974
1	C1	chr2	167538195	167542814	1	Snai1	1879	1.29268	6.64274e-14	1.22466
1	C1	chr14	40966896	40906427	2	Tspan14	258	1.25672	7.12999e-14	0.960801
1	C1	chr3	27183004	27284608	1	Nceh1	79	1.43663	7.17512e-14	0.569802
1	C1	chr9	95407270	95400926	2	Chst2	949	1.99042	7.92715e-14	0.919292
1	C1	chr7	31115326	31098725	2	Hpn	695	2.14254	8.1338e-14	0.620412
1	C1	chr13	60897447	60895351	2	Ctla2b	543	7.18668	8.4829e-14	0.54188
1	C1	chr12	108658620	108658718	1	Mir342	657	1.72168	9.65715e-14	0.599502
1	C1	chr4	102087741	102607262	1	Pde4b	594	1.38802	9.94142e-14	0.712873
1	C1	chr11	102041511	102055617	1	Cd300lg	1453	2.13819	1.03145e-13	1.04276
1	C1	chr2	91944930	91944870	2	Mir6999	1016	1.34295	1.05073e-13	1.20112
1	C1	chr5	137477064	137378637	2	Zan	1156	1.93219	1.19349e-13	0.495435
1	C1	chr11	70234717	70234800	1	Mir497	728	1.89363	1.23585e-13	1.92862
1	C1	chr2	29619720	29740363	1	Rapgef1	318	1.3541	1.29852e-13	1.13082
1	C1	chr9	64951607	64922861	2	Slc24a1	728	2.13572	1.34037e-13	0.640506
1	C1	chr2	32621758	32635058	1	Ak1	400	1.67619	1.41296e-13	0.967861
1	C1	chr2	91965600	91932822	2	Dgkz	1015	1.25522	1.45732e-13	0.762442
1	C1	chr6	52172881	52174055	1	Gm15050	380	2.99187	1.65902e-13	0.830956
1	C1	chr7	122671744	122769393	1	Cacng3	1783	1.54173	1.7302e-13	0.263592
1	C1	chr7	113142023	113100236	2	4930543E12Rik	1691	1.32994	1.76219e-13	0.510427
1	C1	chr18	78142119	78100091	2	Slc14a1	558	2.81425	1.77654e-13	0.26561
1	C1	chr14	15438184	15452445	1	B230110C06Rik	57	2.41322	1.89578e-13	0.34621
1	C1	chr10	81328703	81335174	1	Tbxa2r	660	2.24752	2.00455e-13	1.0561
1	C1	chr6	48739047	48743795	1	Gimap1	339	4.34537	2.2033e-13	0.618775
1	C1	chr14	118787871	118874525	1	Cldn10	840	1.44888	2.23525e-13	0.326449
1	C1	chr18	35722351	35713089	2	Ecscr	181	2.87801	2.25118e-13	0.613892
1	C1	chr15	75596658	75598213	1	Gpihbp1	327	2.65487	2.43547e-13	0.989224
1	C1	chr11	118428457	118451782	1	C1qtnf1	1741	1.59532	2.5638e-13	1.03352
1	C1	chr9	57940135	57962865	1	Sema7a	646	1.34007	2.57945e-13	1.56424
1	C1	chr9	102304975	102304924	2	Mir7243	1011	2.82733	2.6613e-13	0.668453
1	C1	chr18	37974617	37974503	2	Mir6981	280	2.37682	3.05088e-13	0.789539
1	C1	chr11	82952102	82964850	1	Slfn5	1014	2.62826	3.124e-13	0.416817
1	C1	chr17	34517352	34507935	2	Btnl6	567	1.91707	3.18572e-13	0.281835
1	C1	chr2	32450457	32455476	1	Naif1	394	2.20584	3.77639e-13	0.353412
1	C1	chr11	83463040	83440768	2	Mmp28	1032	2.26911	3.99565e-13	0.73518
1	C1	chr15	100636940	100621339	2	Smagp	803	1.88151	4.08296e-13	0.782356
1	C1	chr11	9118008	9136170	1	Upp1	101	2.46901	4.39355e-13	0.412663
1	C1	chr11	70255341	70241455	2	Alox12	733	1.76835	4.46892e-13	0.625962
1	C1	chr15	77596125	77584158	2	Apol10b	410	3.1575	4.50944e-13	0.461303
1	C1	chr11	96251660	96264484	1	Gm53	1212	2.21591	4.73808e-13	0.825498
1	C1	chr18	44812182	44425060	2	Mcc	325	1.25316	4.77761e-13	0.775251
1	C1	chr12	100276609	100300908	1	Gm10432	555	1.71595	5.35753e-13	0.624981
1	C1	chr16	45224337	45252895	1	Btla	467	1.96974	5.41721e-13	0.346914
1	C1	chr13	60802844	60798250	2	Ctsll3	541	4.20081	5.59616e-13	0.30194
1	C1	chr18	77565136	77456110	2	Rnf165	549	2.13382	6.15484e-13	0.525869
1	C1	chr19	34475135	34473783	2	Ch25h	509	2.16824	6.73133e-13	0.532929
1	C1	chr2	25196813	25192720	2	Tor4a	184	1.83061	6.79559e-13	1.04133
1	C1	chr13	48273884	48272418	2	A330048O09Rik	389	1.81939	6.9951e-13	0.42142
1	C1	chr3	27317077	27342232	1	Tnfsf10	80	1.72506	7.59274e-13	0.250337
1	C1	chr7	80075257	80062710	2	Gm21057	1164	1.99172	8.21986e-13	0.823846
1	C1	chr5	45424400	45009171	2	D5Ertd615e	341	1.27772	8.29459e-13	0.407738
1	C1	chr3	149274737	149279980	1	Gm1653	1089	1.67032	8.42624e-13	0.613753
1	C1	chr11	82960681	82942341	2	Slfn5os	1013	2.95476	8.44316e-13	0.381585
1	C1	chr15	38933910	38952917	1	Baalc	155	1.87261	8.66125e-13	0.704217
1	C1	chr11	51650954	51657681	1	D930048N14Rik	373	1.62134	9.60874e-13	0.917476
1	C1	chr2	148408188	148404471	2	Thbd	1542	2.42524	9.62851e-13	0.839806
1	C1	chr11	70235042	70235135	1	Mir195a	729	1.84146	9.94545e-13	1.81086
1	C1	chr15	84232043	84315609	1	Parvb	587	1.28592	1.0607e-12	0.636165
1	C1	chr14	69767472	69784411	1	Tnfrsf10b	671	2.72428	1.14156e-12	0.60406
1	C1	chr2	179442431	179899375	1	Cdh4	1974	1.69871	1.1507e-12	0.595835
1	C1	chr3	38208119	38203151	2	5430434I15Rik	166	1.27888	1.15927e-12	0.407487
1	C1	chr4	115088708	115093894	1	Pdzk1ip1	700	2.29044	1.19064e-12	0.294599
1	C1	chr7	105482197	105480616	2	Cavin3	1555	1.65946	1.27496e-12	1.28067
1	C1	chr17	45599603	45585200	2	Slc29a1	821	1.26647	1.28847e-12	0.822094
1	C1	chr17	10456216	10493057	1	A230009B12Rik	62	1.62367	1.31389e-12	0.33055
1	C1	chr10	86095854	86113586	1	4930486F22Rik	724	1.74684	1.41821e-12	0.271442
1	C1	chr11	68503019	68552695	1	Pik3r6	637	1.84153	1.55057e-12	0.417412
1	C1	chr1	191906781	191913247	1	Slc30a1	1327	1.31046	1.60234e-12	0.790831
1	C1	chr4	3714964	3716813	1	6330407A03Rik	8	2.25101	1.70023e-12	0.48333
1	C1	chr11	97146419	97146364	2	Mir7235	1247	2.01158	1.85758e-12	1.41109
1	C1	chr12	38780258	38868215	1	Etv1	182	1.88687	2.08453e-12	0.427951
1	C1	chr11	117077348	117077457	1	Mir6516	1714	1.31927	2.48507e-12	1.17703
1	C1	chr8	36094828	36147787	1	Prag1	302	1.74506	2.50141e-12	0.492925
1	C1	chr11	51651073	51643089	2	N4bp3	372	1.70939	2.52366e-12	0.909543
1	C1	chr11	96271330	96276595	1	Hoxb9	1214	1.87374	2.56246e-12	1.02815
1	C1	chr5	112228948	112213228	2	Miat	786	2.51882	2.58795e-12	0.434573
1	C1	chr10	54075796	53906033	2	Man1a	298	1.59376	2.79368e-12	0.531558
1	C1	chr4	86053915	86428382	1	Adamtsl1	479	1.7236	2.80305e-12	0.728951
1	C1	chr2	181680310	181688051	1	Tcea2	2038	1.58593	3.07508e-12	0.986779
1	C1	chr4	8690406	8868449	1	Chd7	28	1.34635	3.13813e-12	0.697625
1	C1	chr1	4409241	4290846	2	Rp1	2	1.96366	3.28119e-12	0.215225
1	C1	chr9	15627933	15559864	2	Deup1	75	2.29109	3.42129e-12	0.287315
1	C1	chr5	113724772	113692424	2	1700069L16Rik	811	2.80323	3.51367e-12	0.251318
1	C1	chr2	38931980	38960585	1	Olfml2a	504	1.26766	3.57161e-12	1.00331
1	C1	chr2	152143609	152149097	1	Tcf15	1595	2.44272	3.72547e-12	0.556524
1	C1	chr12	117843861	117878706	1	Cdca7l	824	1.39584	3.7608e-12	0.221697
1	C1	chr11	49050733	49135387	1	Ifi47	306	1.95247	4.74622e-12	0.466933
1	C1	chr8	12947941	12948070	1	Gm38671	77	2.60456	4.77657e-12	0.903045
1	C1	chr12	13249174	13219307	2	Ddx1	62	1.25926	5.06276e-12	0.222277
1	C1	chr2	33805816	33813591	1	Nron	427	1.4584	5.15502e-12	0.387168
1	C1	chr9	100486473	100457719	2	Il20rb	1002	1.75272	5.95991e-12	0.645592
1	C1	chr2	148395377	148396764	1	Sstr4	1541	2.09558	6.00471e-12	0.467862
1	C1	chr10	76961947	76761854	2	Pcbp3	478	1.34121	6.63199e-12	0.749416
1	C1	chr2	85331896	85330967	2	Olfr987	756	1.37995	6.63199e-12	0.216116
1	C1	chr3	154711133	154749012	1	Erich3	1122	2.14889	7.5583e-12	0.187618
1	C1	chr16	16896469	16927375	1	Ppm1f	135	1.64031	8.66732e-12	0.585367
1	C1	chr4	138738438	138709837	2	Ubxn10	1156	1.89416	8.79524e-12	0.487341
1	C1	chr6	134982001	134986836	1	Apold1	1185	2.10053	9.24825e-12	1.13545
1	C1	chr11	5152222	5106266	2	Emid1	54	2.09857	9.66351e-12	0.578161
1	C1	chr13	110903846	110882411	2	4930526H09Rik	871	2.3655	1.00973e-11	0.372008
1	C1	chr18	78057268	78043614	2	Siglec15	557	2.65551	1.03803e-11	0.253918
1	C1	chr12	101819119	101746565	2	Fbln5	567	1.82392	1.37617e-11	0.667378
1	C1	chr1	164048234	164057677	1	Sele	1025	3.51601	1.65859e-11	0.446453
1	C1	chr1	133726645	133726558	2	Mir6903	806	1.33147	1.78414e-11	0.999183
1	C1	chr6	50776115	50815033	1	C530044C16Rik	366	1.93049	1.84293e-11	0.265652
1	C1	chr18	12305720	12252357	2	Ankrd29	53	2.03704	1.92491e-11	0.424637
1	C1	chr14	66868600	66802864	2	Dpysl2	638	1.38382	2.08592e-11	0.954865
1	C1	chr18	35703144	35671103	2	Dnajc18	180	1.63537	2.09462e-11	0.621689
1	C1	chr5	116288985	116125581	2	Ccdc60	878	2.10088	2.55104e-11	0.264139
1	C1	chr9	68025714	68017964	2	Gm20745	775	2.19779	2.57419e-11	0.357285
1	C1	chr2	119288742	119298453	1	Vps18	1236	1.30785	2.60529e-11	0.855468
1	C1	chr14	15438987	15357515	2	Lrrc3b	56	1.86968	2.70758e-11	0.300895
1	C1	chr11	72135889	72047528	2	Pitpnm3	777	2.09384	2.92737e-11	0.45979
1	C1	chr8	68368459	68375710	1	1700125H03Rik	446	2.1314	3.30938e-11	0.381457
1	C1	chr2	155751217	155755478	1	Procr	1688	1.97144	3.34477e-11	0.743921
1	C1	chr5	140565067	140563189	2	Grifin	1240	1.35358	3.35847e-11	0.585842
1	C1	chr3	95995839	95988828	2	Plekho1	657	1.77685	3.51015e-11	0.883618
1	C1	chr13	107469822	107479188	1	AI197445	857	1.34365	3.51701e-11	0.287056
1	C1	chr6	135310384	135309129	2	Pbp2	1193	2.53655	4.37019e-11	0.533794
1	C1	chr2	147364994	147393295	1	Pax1	1537	1.39101	4.45947e-11	0.113037
1	C1	chr4	82065380	82102807	1	Gm5860	465	1.89209	4.63904e-11	0.163719
1	C1	chr10	7023185	6886365	2	Ipcef1	20	1.62386	4.77797e-11	0.234251
1	C1	chr1	85894510	85908698	1	Itm2c	509	1.77458	5.32504e-11	0.904674
1	C1	chr11	6658533	6677475	1	Ramp3	91	2.42219	5.32504e-11	0.522738
1	C1	chr15	89568326	89574585	1	Acr	662	4.10118	5.41579e-11	0.511326
1	C1	chr2	36105408	36081953	2	Lhx6	454	1.88119	5.7655e-11	0.518101
1	C1	chr7	18839966	18863113	1	Mill2	297	2.21922	6.86021e-11	0.462517
1	C1	chr6	34863146	34874946	1	Tmem140	179	2.10445	7.34041e-11	0.509255
1	C1	chr2	3713458	3782134	1	Fam107b	11	1.53428	7.34553e-11	0.513472
1	C1	chr3	142496934	142522344	1	Gbp5	1040	1.60531	7.65111e-11	0.211161
1	C1	chr12	111406809	111412077	1	Lbhd2	755	3.22775	8.17151e-11	0.15097
1	C1	chr11	68956858	68943154	2	Arhgef15	646	1.59395	8.56719e-11	0.700532
1	C1	chr8	116801412	116781712	2	4930563M20Rik	1009	1.91439	9.28722e-11	0.267599
1	C1	chr11	72550246	72498156	2	Spns3	792	2.37972	9.81477e-11	0.31358
1	C1	chr12	81631249	81667557	1	Ttc9	419	1.70925	9.85998e-11	0.345476
1	C1	chr2	180225859	180176373	2	Lama5	1984	1.77335	1.00322e-10	0.519273
1	C1	chr15	78855529	78850860	2	Lgals2	440	1.79102	1.05842e-10	0.764004
1	C1	chr16	30599723	30602797	1	Fam43a	314	1.27512	1.13104e-10	0.956494
1	C1	chr6	115762466	115729131	2	Tmem40	863	2.19168	1.15322e-10	0.50794
1	C1	chr14	50956141	50964749	1	Pnp2	368	2.63839	1.17193e-10	0.328693
1	C1	chr8	95352296	95374293	1	Mmp15	801	1.40846	1.21111e-10	0.604419
1	C1	chr8	36156010	36161588	1	Gm38414	303	1.82051	1.30729e-10	0.664284
1	C1	chr3	37609891	37615276	1	4930594O21Rik	162	2.27369	1.67953e-10	0.416629
1	C1	chr16	38742259	38769054	1	B4galt4	431	1.52968	1.75327e-10	0.424386
1	C1	chr14	75131123	75230842	1	Lcp1	720	1.88223	1.82984e-10	0.356622
1	C1	chr10	7212237	7119062	2	Cnksr3	21	1.25562	1.91806e-10	0.798449
1	C1	chr1	164115264	164150026	1	Selp	1027	2.10857	1.95712e-10	0.379599
1	C1	chr11	116110235	116105750	2	Trim47	1678	1.54489	1.97307e-10	1.16063
1	C1	chr4	129578580	129576815	2	Fam167b	964	1.92799	2.00772e-10	1.02609
1	C1	chr16	97356728	97439012	1	Bace2	758	1.66163	2.04413e-10	0.400292
1	C1	chr9	98490537	98509771	1	Rbp2	974	2.74881	2.0959e-10	0.381655
1	C1	chr8	13026034	13035805	1	F7	78	2.49744	2.25354e-10	0.485812
1	C1	chr2	32741016	32732620	2	6330409D20Rik	408	1.74052	2.33624e-10	0.768535
1	C1	chr4	138725325	138744575	1	Pla2g2c	1157	1.94422	2.37987e-10	0.494517
1	C1	chr9	107975567	107995007	1	Uba7	1106	1.39626	2.59387e-10	0.771337
1	C1	chr3	87768953	87749097	2	Pear1	400	1.51987	2.80461e-10	0.592678
1	C1	chr4	116173372	116174297	1	1700042G07Rik	730	2.04802	2.90867e-10	0.950348
1	C1	chr5	134906733	134901593	2	Tmem270	1086	1.99954	3.17696e-10	0.593794
1	C1	chr19	6346480	6346544	1	Mir6989	155	1.64193	3.20546e-10	1.64167
1	C1	chr12	37108546	37179528	1	Meox2	178	1.37002	3.42754e-10	0.130453
1	C1	chr14	51256112	51255261	2	Rnase2a	382	2.57402	3.50911e-10	0.41094
1	C1	chr18	47537735	47718636	1	Gm5095	346	1.73112	3.69279e-10	0.426438
1	C1	chr8	105758607	105716113	2	Gfod2	882	1.64851	4.26415e-10	0.588551
1	C1	chr5	105293699	105215699	2	Gbp10	695	1.41499	4.35132e-10	0.122678
1	C1	chr9	102739648	102756685	1	Gm5627	1016	1.32315	4.35132e-10	0.391288
1	C1	chr5	113081584	113075839	2	Crybb3	802	4.94261	4.822e-10	0.47982
1	C1	chrX	167070370	167063449	2	Gm8817	1030	1.60002	4.83611e-10	0.528633
1	C1	chr7	136710604	136667955	2	Gm6249	1980	2.89833	4.8458e-10	0.351772
1	C1	chr8	94876312	94863828	2	Dok4	789	1.89924	5.1184e-10	0.685438
1	C1	chr11	49187089	49168325	2	Btnl9	312	2.3671	5.37341e-10	0.321071
1	C1	chr2	180179823	180179755	2	Mir7005	1985	1.34028	5.43615e-10	0.584318
1	C1	chr15	66891393	66923199	1	Wisp1	273	1.36557	5.75667e-10	0.308124
1	C1	chr18	33213816	33201421	2	Stard4	143	1.6599	6.21977e-10	0.162603
1	C1	chr10	62111013	62107656	2	Fam241b	360	2.21007	6.78829e-10	0.50063
1	C1	chr9	115381819	115381939	1	Mir467h	1243	1.73064	7.2019e-10	0.599813
1	C1	chr8	121730559	121791083	1	Jph3	1067	1.32406	7.22298e-10	0.323869
1	C1	chr7	105787550	105752989	2	Dchs1	1566	1.56909	7.99476e-10	0.483101
1	C1	chr7	135268619	135272942	1	Nps	1971	1.84069	8.26131e-10	0.261566
1	C1	chr4	3656506	3663108	1	2210414B05Rik	6	2.4397	8.37182e-10	0.326262
1	C1	chr17	15240783	15231585	2	Gm5091	111	1.59291	8.42675e-10	0.292727
1	C1	chr7	105204341	105203388	2	Olfr686	1545	2.42623	9.51594e-10	0.264
1	C1	chr11	49113757	49112777	2	Olfr1396	308	2.18706	9.65986e-10	0.668416
1	C1	chr11	96265164	96265265	1	Mir196a-1	1213	2.45635	9.7182e-10	1.05353
1	C1	chr4	68954397	68761372	2	Brinp1	439	2.50492	9.86396e-10	0.222513
1	C1	chr13	110903499	110908280	1	Gm38397	872	2.13784	9.87181e-10	0.545745
1	C1	chrX	152769486	152609509	2	Shroom2	942	1.37418	9.9588e-10	0.494693
1	C1	chr11	62820253	62851316	1	Trim16	589	2.35005	1.02093e-09	0.441232
1	C1	chr5	116312360	116318275	1	B230112J18Rik	879	2.98442	1.07466e-09	0.384936
1	C1	chr19	47512982	47516578	1	Gm19557	707	1.53425	1.12351e-09	1.19612
1	C1	chr15	39962649	39967515	1	AU022793	165	2.14857	1.27885e-09	0.272678
1	C1	chr1	17727646	17676027	2	Gm16070	63	2.34404	1.49134e-09	0.198745
1	C1	chr7	105288095	105289060	1	Olfr688	1546	3.09546	1.5119e-09	0.197105
1	C1	chr12	73548483	73551986	1	2210039B01Rik	338	1.90817	1.56313e-09	0.33103
1	C1	chr3	89520164	89672494	1	Kcnn3	484	1.3762	1.56659e-09	0.544446
1	C1	chr6	43265644	43289320	1	Arhgef5	303	1.91852	1.57779e-09	0.443483
1	C1	chr7	105811087	105803782	2	Mrpl17	1567	1.47451	1.63981e-09	0.920857
1	C1	chr14	51203695	51204156	1	Ear14	381	3.72577	1.65115e-09	0.540742
1	C1	chr2	30237631	30237197	2	1700084E18Rik	341	2.53568	1.69479e-09	0.973412
1	C1	chr5	113310786	113243220	2	Sgsm1	805	2.93086	1.7249e-09	0.302397
1	C1	chr17	56140343	56123085	2	Sema6b	951	1.29561	1.82525e-09	0.583224
1	C1	chr11	78984924	78962979	2	Lgals9	960	1.32154	1.90238e-09	0.399663
1	C1	chr10	116729253	116739760	1	4930579P08Rik	901	1.57058	1.99632e-09	0.195157
1	C1	chr3	132085292	132180304	1	Dkk2	980	1.65064	2.11538e-09	0.22924
1	C1	chr2	147184083	147331681	1	Nkx2-2os	1535	1.57497	2.17603e-09	0.303899
1	C1	chr4	86874414	86932490	1	Acer2	488	1.87574	2.17603e-09	0.404933
1	C1	chr9	71592360	71504347	2	Myzap	802	1.36183	2.17603e-09	0.463614
1	C1	chr1	80213944	80198699	2	Fam124b	474	2.59703	2.2595e-09	0.459757
1	C1	chr10	60831581	60762595	2	Unc5b	337	1.43496	2.28508e-09	0.641423
1	C1	chr14	40892965	40815868	2	Sh2d4b	257	1.64886	2.36547e-09	0.290101
1	C1	chrX	140664956	140767715	1	Mid2	862	1.59722	2.45176e-09	0.45061
1	C1	chr7	45621811	45627906	1	Izumo1	934	1.92162	2.50917e-09	0.714716
1	C1	chr1	171197035	171173264	2	Pcp4l1	1099	1.39736	2.57795e-09	0.649225
1	C1	chr6	82041628	82093099	1	Eva1a	571	1.81283	2.77322e-09	0.456453
1	C1	chr16	84972211	84979451	1	Gm10791	630	1.68078	3.49671e-09	0.535067
1	C1	chr5	134747323	134702595	2	Eln	1085	1.52054	3.51509e-09	0.417378
1	C1	chr7	105425731	105436339	1	Cckbr	1554	1.74738	3.6176e-09	0.142067
1	C1	chr9	107985916	107984223	2	Inka1	1107	1.67406	3.6184e-09	1.06697
1	C1	chr7	104465193	104409025	2	Trim30a	1511	2.05579	3.80627e-09	0.203809
1	C1	chr2	36049292	36036334	2	Ndufa8	452	1.44359	4.12417e-09	0.661475
1	C1	chr4	94665157	94665237	1	Mir872	545	2.03048	4.23198e-09	0.405423
1	C1	chr8	71511769	71497753	2	Plvap	541	1.27111	4.24448e-09	0.63973
1	C1	chr1	192190777	192510159	1	Kcnh1	1333	1.35376	4.35885e-09	0.655764
1	C1	chr17	24650305	24639282	2	Slc9a3r2	268	1.88161	4.53744e-09	0.740599
1	C1	chr11	117611247	117613417	1	2900041M22Rik	1720	1.83229	4.55796e-09	0.815981
1	C1	chr7	142061034	142008550	2	Mob2	2103	1.69799	4.76327e-09	0.552816
1	C1	chr9	53771535	53818161	1	Slc35f2	574	1.57347	4.98134e-09	0.428019
1	C1	chr13	100202122	100144063	2	Naip2	812	2.72027	5.08229e-09	0.204378
1	C1	chr7	132154741	132042810	2	Cpxm2	1947	1.92439	5.25165e-09	0.254247
1	C1	chr11	96286646	96290163	1	Hoxb7	1216	1.9687	5.3859e-09	0.547719
1	C1	chr3	86920884	86786150	2	Dclk2	389	1.3372	5.40552e-09	0.450405
1	C1	chr1	185242926	185243043	1	Snora36b	1279	1.55889	5.55243e-09	0.488697
1	C1	chr9	107563255	107566108	1	Tusc2	1088	1.42353	5.81642e-09	1.04108
1	C1	chr15	83526862	83544635	1	Bik	575	1.55721	5.85315e-09	0.600551
1	C1	chr14	19751257	19811787	1	Nid2	69	1.36246	5.92309e-09	0.395019
1	C1	chr6	52204587	52201754	2	Hoxa5	384	2.19466	6.22374e-09	0.565644
1	C1	chr7	135196002	135191765	2	1700120G07Rik	1970	1.7953	6.25764e-09	0.443622
1	C1	chr8	45410539	45395665	2	Tlr3	350	1.43945	6.25764e-09	0.291397
1	C1	chr12	113140236	113145506	1	Crip2	804	1.32236	6.92422e-09	1.13704
1	C1	chr1	135766085	135769134	1	Phlda3	843	1.44266	7.01021e-09	1.03001
1	C1	chr6	52164831	52162417	2	Hoxa2	379	2.58896	7.49175e-09	0.513465
1	C1	chr1	135799421	135810989	1	Tnni1	844	1.30254	7.53919e-09	0.468191
1	C1	chr6	135254336	135237329	2	Gsg1	1192	1.69595	7.6896e-09	0.417543
1	C1	chr5	124229725	124237137	1	Pitpnm2os1	1002	1.7881	7.97915e-09	0.463539
1	C1	chr5	105110292	105078394	2	Gbp9	693	2.8418	7.99491e-09	0.187569
1	C1	chr3	29082577	29691056	1	Egfem1	92	1.49117	8.70196e-09	0.430457
1	C1	chr14	7315037	6739362	2	Gm10406	20	2.36616	8.70356e-09	0.174367
1	C1	chr14	7169750	6739362	2	Gm3696	19	2.3674	8.74027e-09	0.17633
1	C1	chr7	64153835	64269772	1	Trpm1	1068	1.5794	8.74027e-09	0.30197
1	C1	chr3	57425410	57441677	1	Tm4sf4	235	1.40686	9.04704e-09	0.210685
1	C1	chr11	115795824	115795886	1	Mir5621	1663	2.46101	9.34146e-09	0.754142
1	C1	chr2	164550530	164559730	1	Gm14317	1816	1.41033	9.79757e-09	0.173213
1	C1	chr14	34375504	34404287	1	Mmrn2	236	1.44896	1.00863e-08	0.453393
1	C1	chr8	72761880	72763885	1	F2rl3	582	2.17114	1.17543e-08	0.470966
1	C1	chr1	51289126	51302960	1	Cavin2	237	2.19105	1.33375e-08	0.589764
1	C1	chr7	137234683	137242609	1	Gm10578	1983	1.28946	1.4506e-08	0.221041
1	C1	chr2	118762661	118754145	2	Ccdc9b	1217	1.2815	1.53446e-08	0.889041
1	C1	chr4	46650199	46604390	2	Tbc1d2	290	2.28606	1.57338e-08	0.324787
1	C1	chr6	112210708	112212519	1	1700054K19Rik	811	1.82937	1.61109e-08	0.879831
1	C1	chr17	87427741	87389571	2	Stpg4	1161	1.59595	1.64468e-08	0.287607
1	C1	chr19	12573525	12589696	1	Fam111a	333	2.18207	1.66724e-08	0.417382
1	C1	chr12	75308313	75401455	1	Rhoj	346	1.51626	1.68215e-08	0.551505
1	C1	chr16	51987287	51980376	2	Gm29686	505	1.60544	1.85222e-08	0.402884
1	C1	chr5	147860628	147875778	1	Pomp	1347	1.25019	2.03137e-08	0.391284
1	C1	chr4	41569527	41518929	2	Fam219a	178	1.46058	2.15141e-08	0.429738
1	C1	chr5	149538030	149489056	2	Gm15997	1366	2.56882	2.24683e-08	0.30697
1	C1	chr1	85928483	85931756	1	4933407L21Rik	510	1.94453	2.28921e-08	0.438978
1	C1	chr8	41017468	41024216	1	B430010I23Rik	328	1.37821	2.30192e-08	0.747872
1	C1	chr5	53809627	53904380	1	Tbc1d19	380	1.25219	2.30735e-08	0.284412
1	C1	chr8	27085841	27123436	1	Adgra2	254	1.65519	2.37533e-08	0.530584
1	C1	chr11	101952421	101960574	1	4930417O22Rik	1448	2.35182	2.46641e-08	0.339749
1	C1	chr8	85230497	85231435	1	Olfr371	703	3.16799	2.6684e-08	0.334536
1	C1	chr5	100210692	100218049	1	2310034O05Rik	652	2.36227	2.75918e-08	0.512977
1	C1	chr7	134938430	134881908	2	Fam196a	1969	1.36839	2.78602e-08	0.396153
1	C1	chr6	38046996	37983739	2	Svopl	199	2.12987	2.8138e-08	0.234656
1	C1	chr1	133921401	133910304	2	Prelp	808	1.48364	3.02852e-08	0.684356
1	C1	chr19	6341160	6355619	1	Map4k2	154	1.4395	3.17731e-08	0.919569
1	C1	chr18	61536536	61493794	2	Arhgef37	429	1.73723	3.27795e-08	0.373667
1	C1	chr1	191164817	191162584	2	Fam71a	1316	2.16239	3.36159e-08	0.322019
1	C1	chr14	55784042	55769092	2	Adcy4	488	1.73147	3.63157e-08	0.492839
1	C1	chr2	151996511	152009258	1	Slc52a3	1592	1.69629	3.7104e-08	0.412734
1	C1	chr14	63860312	63919859	1	Pinx1	601	1.4497	3.72257e-08	0.387397
1	C1	chr8	110805924	110741829	2	Il34	960	1.46337	3.76038e-08	0.388517
1	C1	chr5	75574987	75656722	1	Kit	478	1.40392	3.84188e-08	0.508655
1	C1	chr1	172521130	172545870	1	Cfap45	1147	1.3757	3.87946e-08	0.50967
1	C1	chr7	132610643	132706419	1	Lhpp	1952	1.29081	4.32831e-08	0.583652
1	C1	chr1	161494657	161505290	1	Tnfsf18	999	1.61086	4.47084e-08	0.292517
1	C1	chrX	153696280	153685154	2	Kctd12b	952	1.42779	4.71897e-08	0.226412
1	C1	chr16	42340651	42248552	2	Gap43	436	2.06232	4.93147e-08	0.395835
1	C1	chr2	74691891	74695106	1	Hoxd10	675	1.50413	5.01509e-08	0.716677
1	C1	chr1	191097880	191108943	1	Batf3	1315	1.85447	5.08272e-08	0.293884
1	C1	chr6	72958748	72957347	2	Tmsb10	549	1.43456	5.08272e-08	1.19149
1	C1	chr11	97149712	97136171	2	Tbkbp1	1246	1.40485	5.6297e-08	0.684259
1	C1	chr10	110745465	110787384	1	E2f7	862	1.55787	5.69101e-08	0.387959
1	C1	chr11	89060751	89067884	1	Dgkeos	1136	1.52593	5.69792e-08	0.721775
1	C1	chr7	87246649	87398710	1	Nox4	1261	1.41465	5.78191e-08	0.16076
1	C1	chr13	58806569	59133970	1	Ntrk2	523	1.25023	6.3223e-08	0.364161
1	C1	chr10	127751798	127749602	2	Gpr182	1016	1.69936	6.66618e-08	0.613697
1	C1	chr18	32560034	32528320	2	Gypc	137	1.45667	7.42002e-08	0.51312
1	C1	chr11	49064212	49057196	2	Tgtp2	307	1.46598	7.87928e-08	0.23809
1	C1	chr1	177642943	177641542	2	2310043L19Rik	1211	1.66727	8.30914e-08	0.57779
1	C1	chr9	114933987	114899339	2	Gpd1l	1238	1.37994	8.48667e-08	0.67052
1	C1	chr7	141016892	141015812	2	Ifitm6	2058	1.91678	8.49751e-08	0.514438
1	C1	chr1	153414233	153404186	2	E330020D12Rik	927	1.88081	8.82314e-08	0.256798
1	C1	chr8	22283441	22371418	1	Tpte	193	2.22293	8.94111e-08	0.178213
1	C1	chr7	141117806	141101219	2	Ano9	2062	1.51615	9.55816e-08	0.450311
1	C1	chr15	84856129	84785376	2	Phf21b	594	1.62241	9.64745e-08	0.263296
1	C1	chr10	84622437	84727178	1	Polr3b	709	1.54702	9.68426e-08	0.463097
1	C1	chr6	126740674	126708329	2	Kcna6	1044	1.78683	1.02464e-07	0.1387
1	C1	chr7	122219496	122222539	1	Chp2	1781	2.00142	1.09422e-07	0.584753
1	C1	chr10	93963863	93963768	2	Mir331	787	1.38331	1.09636e-07	0.272509
1	C1	chr4	41569794	41638158	1	Dnaic1	179	1.56541	1.09759e-07	0.425933
1	C1	chr1	17727052	17766207	1	Crispld1	64	2.29163	1.0995e-07	0.240288
1	C1	chr13	108214404	108287109	1	Elovl7	863	1.36312	1.13122e-07	0.250614
1	C1	chr2	181220016	181222851	1	Fndc11	2018	2.06584	1.18783e-07	0.397989
1	C1	chr17	86287178	86285167	2	2010106C02Rik	1149	1.46371	1.23461e-07	0.822959
1	C1	chr12	86361117	86521628	1	Esrrb	483	1.41498	1.26039e-07	0.347974
1	C1	chr7	31126945	31116524	2	Scn1b	696	1.69671	1.41886e-07	0.571041
1	C1	chr14	103033803	102987412	2	4933432I03Rik	793	2.14339	1.41968e-07	0.220506
1	C1	chr14	51162260	51163018	1	Rnase2b	379	2.15118	1.44078e-07	0.25973
1	C1	chr16	42303469	42303362	2	Mir6540	437	2.14732	1.46469e-07	0.748109
1	C1	chr19	47937712	48035379	1	Cfap58	716	1.6517	1.46469e-07	0.287457
1	C1	chr3	37639947	37644599	1	Spry1	163	1.78975	1.47118e-07	0.703854
1	C1	chr2	30237769	30263790	1	Lrrc8a	340	1.71366	1.50781e-07	0.440629
1	C1	chr5	112252518	112246492	2	Cryba4	787	1.44542	1.59303e-07	0.546742
1	C1	chr11	96281905	96285325	1	Hoxb8	1215	1.72993	1.59428e-07	0.57461
1	C1	chr6	3288519	3317019	1	Gm8579	1	2.26986	1.59579e-07	0.0776293
1	C1	chr9	110880174	110900530	1	Als2cl	1202	1.31418	1.65582e-07	0.591678
1	C1	chr2	174643534	174710832	1	Zfp831	1949	1.2821	1.84995e-07	0.193783
1	C1	chr11	71285232	71242430	2	Nlrp1c-ps	772	2.45892	1.85149e-07	0.148082
1	C1	chr17	67026235	67026147	2	Mir5709	1036	1.43739	1.97856e-07	0.685656
1	C1	chr6	48718621	48724636	1	Gimap7	338	3.98994	2.00456e-07	0.254727
1	C1	chr14	75455982	75526141	1	Siah3	723	1.41253	2.03562e-07	0.242247
1	C1	chr10	60346851	60372684	1	Vsir	334	1.28838	2.04115e-07	0.401978
1	C1	chr11	7213923	7206086	2	Igfbp3	96	2.25821	2.22856e-07	0.411108
1	C1	chr3	103127556	103169738	1	Dennd2c	756	1.83221	2.30255e-07	0.368903
1	C1	chr13	63300484	63300557	1	Mir23b	568	1.49403	2.50255e-07	0.540719
1	C1	chr1	185497306	185498014	1	5033404E19Rik	1288	1.65227	2.70089e-07	0.268569
1	C1	chr5	35041509	35048461	1	Hgfac	272	1.43046	2.77329e-07	0.496633
1	C1	chr15	78325798	78353847	1	Csf2rb	424	1.50061	2.93277e-07	0.419491
1	C1	chr9	32372418	32399197	1	Kcnj1	245	1.77337	3.12204e-07	0.222303
1	C1	chr17	36923792	36933432	1	1700031A10Rik	705	2.74703	3.27611e-07	0.37006
1	C1	chrX	114474333	114561129	1	Klhl4	744	2.11423	3.39881e-07	0.174985
1	C1	chr12	112920541	112920483	2	Mir6941	797	1.40618	3.48144e-07	0.511079
1	C1	chr15	54278484	54250619	2	Tnfrsf11b	203	1.43214	3.48144e-07	0.121584
1	C1	chr2	83941226	83915079	2	Zswim2	728	1.28088	3.52525e-07	0.0814869
1	C1	chrX	109196756	109200445	1	Gm6377	728	2.99083	3.61212e-07	0.500873
1	C1	chr6	52208624	52206365	2	Hoxa6	385	2.42034	3.64905e-07	0.553869
1	C1	chr7	126862017	126852433	2	Ino80e	1836	1.39217	3.9127e-07	0.565026
1	C1	chr6	52158317	52155367	2	Hoxa1	377	2.1259	3.92416e-07	0.559547
1	C1	chr6	128300813	128227143	2	Tead4	1064	1.32449	4.06971e-07	0.473857
1	C1	chr2	36136704	36116079	2	Rbm18	455	1.29075	4.07352e-07	0.362472
1	C1	chr2	27079381	27108613	1	Adamtsl2	282	1.7148	4.08566e-07	0.406202
1	C1	chr1	182300834	182303289	1	1700047M11Rik	1254	3.4261	4.12045e-07	0.328903
1	C1	chr12	72409054	72211749	2	Rtn1	324	1.55147	4.13679e-07	0.249981
1	C1	chr11	71940122	71928471	2	4930401O10Rik	774	1.50471	4.13736e-07	0.153023
1	C1	chr4	9269317	9451691	1	Clvs1	29	1.46025	4.16926e-07	0.229112
1	C1	chr2	51627511	51628407	1	Tas2r134	535	2.46312	4.39883e-07	0.244386
1	C1	chr7	126649309	126672779	1	Sgf29	1822	1.37334	4.51106e-07	0.60454
1	C1	chr7	141100546	141091175	2	Sigirr	2061	2.41303	4.85851e-07	0.428558
1	C1	chr2	36049473	36079709	1	Morn5	453	1.49947	4.89253e-07	0.41564
1	C1	chr1	61378432	61395904	1	9530026F06Rik	326	1.47498	5.00243e-07	0.318565
1	C1	chr6	91212764	91272540	1	Fbln2	738	1.51768	5.26652e-07	0.411041
1	C1	chr6	52158524	52162020	1	Hotairm1	376	2.06257	5.36869e-07	0.500262
1	C1	chr14	8666290	8431172	2	4930452B06Rik	35	1.81011	5.82504e-07	0.308465
1	C1	chr10	62726099	62659422	2	Stox1	375	1.61907	5.88353e-07	0.337094
1	C1	chr7	99466004	99474022	1	Klhl35	1333	1.2593	6.19808e-07	0.758296
1	C1	chr11	106365474	106377114	1	Prr29	1550	2.08256	6.26765e-07	0.296255
1	C1	chr13	63297147	63289154	2	Gm16907	567	1.3557	6.39391e-07	0.399329
1	C1	chr4	8239041	8141493	2	Car8	26	1.71612	6.45376e-07	0.241914
1	C1	chr5	114091380	114026913	2	Svop	820	2.04319	6.45493e-07	0.308906
1	C1	chr5	122391878	122406181	1	Arpc3	960	1.36287	6.78889e-07	0.446693
1	C1	chr6	129452000	129426684	2	Clec1a	1098	1.68793	7.14583e-07	0.263022
1	C1	chr7	71962018	71947527	2	Gm36633	1113	1.58511	7.47033e-07	0.352277
1	C1	chr7	3249740	3221510	2	Nlrp12	7	1.3702	7.71957e-07	0.115977
1	C1	chr14	60768134	60780869	1	C1qtnf9	559	1.79415	8.06279e-07	0.334378
1	C1	chr2	163644850	163645800	1	0610039K10Rik	1786	1.60854	8.17365e-07	0.793809
1	C1	chrX	71991849	72010218	1	Cnga2	439	2.31823	8.23746e-07	0.171479
1	C1	chr1	184712497	184718989	1	4930488B22Rik	1271	1.85856	8.92031e-07	0.279524
1	C1	chr7	31040317	31040258	2	Mir7050	690	3.71298	1.00679e-06	0.60327
1	C1	chr9	114844152	114789345	2	Cmtm8	1237	1.47447	1.01399e-06	0.478697
1	C1	chr13	63301283	63301199	2	Mir3074-1	571	2.62686	1.01978e-06	0.625094
1	C1	chr1	135836334	135852268	1	Tnnt2	846	1.6756	1.0658e-06	0.295191
1	C1	chr4	32571662	32559680	2	Bach2os	110	1.99451	1.1016e-06	0.24718
1	C1	chr2	131086765	131069220	2	Siglec1	1434	1.75725	1.14397e-06	0.232214
1	C1	chr2	28733278	28733351	1	Mir3088	307	1.5092	1.14538e-06	0.378626
1	C1	chr1	152800153	152836990	1	Ncf2	922	1.5381	1.18107e-06	0.341685
1	C1	chr11	116775507	116738994	2	St6galnac1	1705	2.2511	1.1964e-06	0.0845468
1	C1	chr15	98221056	98206971	2	Olfr287	722	2.34987	1.24403e-06	0.164479
1	C1	chr6	42539020	42538067	2	Olfr455	282	2.01359	1.28896e-06	0.461378
1	C1	chr6	24528144	24573164	1	Asb15	93	1.31336	1.29215e-06	0.266494
1	C1	chr7	141061274	141072119	1	B4galnt4	2059	1.41664	1.35961e-06	0.335566
1	C1	chr9	15619857	15641220	1	4930540M03Rik	76	1.78581	1.39762e-06	0.126569
1	C1	chr13	13437602	13512275	1	Nid1	50	1.31096	1.46952e-06	0.291903
1	C1	chr6	91411369	91363983	2	Wnt7a	739	1.48825	1.53936e-06	0.178831
1	C1	chr10	96226207	96248708	1	4930459C07Rik	807	1.29197	1.66807e-06	0.326082
1	C1	chr12	7977677	8016839	1	Apob	30	1.58706	1.66807e-06	0.137318
1	C1	chr3	153298649	153296502	2	1700012D16Rik	1108	1.96854	1.75924e-06	0.271206
1	C1	chr13	59675784	59634996	2	Golm1	527	1.61836	1.75969e-06	0.313019
1	C1	chr9	98422961	98446551	1	Rbp1	973	1.37763	1.76991e-06	0.358644
1	C1	chr15	101438804	101431490	2	Krt87	825	2.99282	1.80348e-06	0.220124
1	C1	chr13	73467383	73514538	1	Lpcat1	659	1.33013	1.85007e-06	0.344959
1	C1	chr1	105780723	105847981	1	Tnfrsf11a	670	1.57964	1.90602e-06	0.257067
1	C1	chr14	34220046	34230421	1	Syt15	230	1.43238	1.93934e-06	0.356524
1	C1	chr5	128601106	128604093	1	Fzd10	1036	1.94754	1.9778e-06	0.243288
1	C1	chr15	3270767	3280508	1	Selenop	1	1.2788	1.98656e-06	0.355877
1	C1	chr13	24327404	24477289	1	Cmah	217	1.89818	1.99228e-06	0.523198
1	C1	chr15	84720266	84714629	2	Gm20556	592	1.66029	2.06517e-06	0.44142
1	C1	chr13	63300712	63300784	1	Mir27b	569	1.39729	2.1843e-06	0.413524
1	C1	chr9	110880083	110866046	2	Tmie	1201	1.26922	2.19162e-06	0.496296
1	C1	chr7	123983181	124398989	1	Hs3st4	1792	1.38246	2.25838e-06	0.187378
1	C1	chr19	34008254	34047903	1	Lipk	502	1.79459	2.25872e-06	0.141112
1	C1	chrX	18461397	18414881	2	4930578C19Rik	135	2.45236	2.26693e-06	0.232719
1	C1	chr9	123216038	123172285	2	Cdcp1	1332	1.45265	2.27771e-06	0.151622
1	C1	chr12	105147033	105155225	1	Tcl1b2	628	1.62965	2.32307e-06	0.140285
1	C1	chr1	89931176	89927962	2	Gbx2	572	1.54717	2.40138e-06	0.533244
1	C1	chr3	29636744	29636851	1	Mir21b	94	1.81414	2.76134e-06	0.286202
1	C1	chr19	34067358	34084918	1	Lipn	503	2.00166	2.81249e-06	0.0929288
1	C1	chr11	96464547	96446899	2	Gm11529	1225	1.81174	2.89684e-06	0.147865
1	C1	chr2	84659079	84668781	1	Btbd18	733	1.91524	2.89915e-06	0.280686
1	C1	chr13	26312406	26283159	2	1700092E19Rik	233	1.38423	2.91065e-06	0.101566
1	C1	chr3	138313286	138331134	1	Adh6a	1024	1.70682	3.13683e-06	0.202558
1	C1	chr19	45150715	45156943	1	Tlx1	658	1.26245	3.23293e-06	0.266974
1	C1	chr17	37001163	37010729	1	Zfp57	712	2.03667	3.2388e-06	0.230109
1	C1	chr6	52215288	52214491	2	Mira	386	2.85108	3.50027e-06	0.545558
1	C1	chr10	5639218	5647617	1	Vip	15	2.55678	3.58784e-06	0.208472
1	C1	chr4	118961967	118968910	1	Lao1	803	2.10955	3.6079e-06	0.320367
1	C1	chr11	103697724	103725573	1	C130046K22Rik	1511	1.55578	3.80272e-06	0.391082
1	C1	chr4	113286973	112804616	2	Skint6	689	1.89604	3.80272e-06	0.143067
1	C1	chr10	77641224	77641307	1	Mir1930	491	2.04503	3.80852e-06	0.480394
1	C1	chr11	28681564	28693276	1	2810471M01Rik	176	2.38281	3.85668e-06	0.22115
1	C1	chr17	27355738	27355799	1	Mir7217	385	1.79619	3.94056e-06	0.145603
1	C1	chr11	102026955	101999652	2	Mpp3	1452	1.7043	4.01712e-06	0.549966
1	C1	chr14	8317565	8296278	2	Fam107a	33	1.4706	4.12158e-06	0.241854
1	C1	chr6	53978691	54017383	1	4921529L05Rik	405	1.25536	4.2597e-06	0.237914
1	C1	chr8	54779434	55060878	1	Gpm6a	390	1.36269	4.36695e-06	0.23915
1	C1	chr12	85177313	85166639	2	Pgf	465	1.3575	4.37589e-06	0.251349
1	C1	chr1	85961055	85939537	2	Gpr55	511	1.41905	4.39121e-06	0.186689
1	C1	chr14	64085389	64075443	2	Prss55	605	1.76881	4.99246e-06	0.131109
1	C1	chr15	77561892	77558239	2	1700025B11Rik	409	1.87338	5.10381e-06	0.116483
1	C1	chr2	179414936	179416880	1	4930591A17Rik	1973	1.69462	5.27023e-06	0.19318
1	C1	chr2	158306493	158332852	1	Lbp	1742	1.60861	5.81337e-06	0.290603
1	C1	chr5	145720136	145558664	2	Cyp3a41a	1313	1.61653	5.89473e-06	0.129345
1	C1	chr16	60605531	59653483	2	Epha6	574	1.25882	6.31934e-06	0.345296
1	C1	chr7	18987524	18988962	1	Nanos2	301	2.06766	6.60135e-06	0.388618
1	C1	chr11	102365281	102348820	2	Slc4a1	1468	1.70336	6.84767e-06	0.15824
1	C1	chr6	129116518	129129446	1	Klrb1-ps1	1089	1.68499	6.94454e-06	0.306577
1	C1	chr5	149528679	149611894	1	Wdr95	1367	2.14509	7.18071e-06	0.313049
1	C1	chr14	31577383	31523084	2	Colq	193	1.58509	7.26094e-06	0.223633
1	C1	chr4	44121893	44124123	1	Gm12504	251	1.5822	7.54489e-06	0.368581
1	C1	chrX	152781921	152808646	1	Gpr143	943	1.74916	7.56719e-06	0.19858
1	C1	chr13	73260497	73269620	1	Irx4	655	2.45533	7.76914e-06	0.232146
1	C1	chr9	37433175	37416045	2	Robo3	292	1.39198	7.84429e-06	0.330985
1	C1	chr4	43584494	43583216	2	Msmp	230	1.54769	7.86579e-06	0.642468
1	C1	chr2	84476775	84432860	2	Tfpi	730	1.47188	8.05277e-06	0.329667
1	C1	chr8	87199850	87169747	2	Gm10637	719	1.46712	8.33996e-06	0.16976
1	C1	chr10	38821779	38820541	2	Rfpl4b	207	1.44353	8.36145e-06	0.258461
1	C1	chr10	77011995	77022214	1	Gm10787	479	1.26056	9.35863e-06	0.289502
1	C1	chr15	74983430	74979812	2	Ly6i	318	1.40406	9.41358e-06	0.236184
1	C1	chr7	18718090	18727248	1	Psg22	293	2.48132	9.65046e-06	0.147412
1	C1	chr18	46850039	46905446	1	Lvrn	341	1.56317	9.90445e-06	0.127157
1	C1	chr13	70232822	70248122	1	4930520P13Rik	644	1.38139	1.07769e-05	0.182457
1	C1	chr9	107679592	107674474	2	Gnat1	1097	1.57767	1.18518e-05	0.708217
1	C1	chr6	52165674	52169451	1	Hoxaas2	378	1.69401	1.2031e-05	0.299704
1	C1	chr11	106382641	106377656	2	Icam2	1551	1.65865	1.21103e-05	0.578157
1	C1	chr4	119069111	119054790	2	Gm12866	804	1.41453	1.2237e-05	0.194116
1	C1	chr14	119749227	119751564	1	1700006F04Rik	846	2.12004	1.2697e-05	0.139536
1	C1	chr17	32659483	32676480	1	Cyp4f40	487	3.43085	1.27989e-05	0.27297
1	C1	chr16	23175280	23204376	1	C730014E05Rik	271	1.845	1.42895e-05	0.286498
1	C1	chr14	114945948	114940225	2	1700100I10Rik	820	1.68133	1.46484e-05	0.378644
1	C1	chr11	68927081	68921835	2	Odf4	645	1.28419	1.4655e-05	0.279764
1	C1	chr6	107529726	107570228	1	Lrrn1	801	1.50856	1.48143e-05	0.274584
1	C1	chr6	88627448	88547722	2	Kbtbd12	697	1.30115	1.53659e-05	0.262311
1	C1	chr6	52220390	52215623	2	Hoxa7	387	2.52825	1.61796e-05	0.484674
1	C1	chr14	6885012	6017418	2	LOC100861615	17	1.56584	1.64808e-05	0.0789776
1	C1	chr14	19838925	19844677	1	D14Ertd670e	71	1.54872	1.73447e-05	0.1343
1	C1	chr14	55788857	55784995	2	Ripk3	489	1.93778	1.73448e-05	0.480037
1	C1	chr2	35558702	35549534	2	Gm13446	448	1.34166	1.7363e-05	0.196465
1	C1	chr18	62324204	62496574	1	Htr4	444	1.64992	1.85737e-05	0.142768
1	C1	chr15	39076932	39087119	1	Cthrc1	157	1.63849	1.8585e-05	0.169895
1	C1	chr7	64250099	64249983	2	Mir6416	1070	2.10048	1.8585e-05	0.361884
1	C1	chr17	9669704	9666497	2	Pabpc6	56	2.11915	1.9557e-05	0.155382
1	C1	chr8	88636128	88626828	2	Snx20	733	1.65597	1.97516e-05	0.401334
1	C1	chr9	123260789	123259057	2	Tmem158	1333	1.29266	2.01282e-05	0.587292
1	C1	chr11	50969020	50969967	1	Olfr1378	357	4.30777	2.14554e-05	0.312779
1	C1	chr19	36705641	36614052	2	Hectd2os	528	1.2837	2.17008e-05	0.204506
1	C1	chr15	73839671	73761410	2	Mroh5	297	1.67503	2.25881e-05	0.219277
1	C1	chr6	55336299	55348555	1	Aqp1	421	1.75927	2.30302e-05	0.227869
1	C1	chr6	36811361	36715663	2	Ptn	194	1.45174	2.30814e-05	0.242992
1	C1	chr9	26923081	26879567	2	Gm1110	222	2.64005	2.59246e-05	0.102573
1	C1	chr2	153031852	153055775	1	Xkr7	1629	2.39489	2.65546e-05	0.215809
1	C1	chr17	15041612	15074993	1	Ermard	110	1.49311	2.81508e-05	0.298693
1	C1	chr18	35726989	35730869	1	1700066B19Rik	182	1.53222	2.89606e-05	0.58718
1	C1	chr13	55528556	55523235	2	Dok3	482	1.76244	2.9205e-05	0.619075
1	C1	chr10	75316877	75334792	1	Adora2a	435	1.43032	2.968e-05	0.266378
1	C1	chr18	56975379	56955828	2	C330018D20Rik	383	2.08363	2.98334e-05	0.363101
1	C1	chrX	53643763	53642488	2	Rtl8a	335	1.77976	3.00128e-05	0.246487
1	C1	chr17	15375823	15367354	2	Dll1	113	1.25299	3.13316e-05	0.431618
1	C1	chr5	128736246	128755474	1	Piwil1	1037	1.82918	3.29601e-05	0.0770787
1	C1	chr3	67892220	68056593	1	Iqcj	304	1.38356	3.42002e-05	0.10185
1	C1	chr4	66827551	66846581	1	Tlr4	438	1.90268	3.42381e-05	0.165831
1	C1	chr2	122765359	122809553	1	Sqor	1323	1.65797	3.49297e-05	0.144491
1	C1	chr11	73324637	73304988	2	Aspa	811	1.89963	3.67273e-05	0.141202
1	C1	chr2	158638583	158638640	1	Mir3474	1751	1.34358	3.77022e-05	0.295978
1	C1	chr1	9601267	9627142	1	Vxn	19	2.34647	3.81111e-05	0.216745
1	C1	chr11	99244085	99233098	2	Krt222	1316	1.47034	3.92146e-05	0.136026
1	C1	chr6	115944931	115950242	1	H1foo	872	1.68478	3.97129e-05	0.519251
1	C1	chr2	74716130	74710044	2	Hoxd3os1	679	1.402	4.17913e-05	0.454464
1	C1	chrX	48034852	48025146	2	Apln	275	1.40801	4.20991e-05	0.45791
1	C1	chr6	87533259	87458545	2	Arhgap25	676	1.26846	4.38711e-05	0.258086
1	C1	chr2	35397174	35375562	2	4930402F06Rik	446	2.32014	4.70328e-05	0.144794
1	C1	chr7	73740307	73776919	1	Fam174b	1122	1.9932	4.72742e-05	0.186262
1	C1	chr11	94967593	94968456	1	Hils1	1176	1.50838	4.82063e-05	0.240772
1	C1	chr2	172393794	172433757	1	Cass4	1916	1.41614	5.58482e-05	0.154483
1	C1	chr3	22251370	22251607	1	Rprl2	73	1.74784	5.85749e-05	0.228109
1	C1	chr6	129408862	129424764	1	Clec9a	1097	1.42468	5.91726e-05	0.235168
1	C1	chr7	18786302	18789414	1	Sycp1-ps1	294	2.90102	6.13737e-05	0.171794
1	C1	chr11	96318267	96321638	1	Hoxb4	1221	1.32556	6.22215e-05	0.313311
1	C1	chr11	49134290	49135141	1	Olfr56	309	3.67596	6.23404e-05	0.253584
1	C1	chr6	129100903	129091816	2	Clec2e	1088	1.63735	6.45482e-05	0.319004
1	C1	chr11	82633353	82636309	1	Gm11426	1003	1.44558	6.58011e-05	0.217112
1	C1	chr17	29318882	29329099	1	Pi16	433	1.43951	6.81349e-05	0.360505
1	C1	chr4	115133977	115108682	2	Cyp4x1	701	2.46455	6.87393e-05	0.09403
1	C1	chr8	105615466	105615573	1	Mir1966	874	1.28341	6.9566e-05	0.788756
1	C1	chr6	86017191	86020996	1	Figla	649	1.55047	7.16059e-05	0.381404
1	C1	chr15	98482683	98480400	2	Lalba	732	2.42163	7.44306e-05	0.499202
1	C1	chr12	27160516	27140796	2	Gm9866	114	1.67579	7.64401e-05	0.138273
1	C1	chr6	125234812	125234684	2	Mir8113	1030	1.88353	7.72411e-05	0.429476
1	C1	chr6	85076141	85077126	1	Npm3-ps1	623	2.1748	7.7716e-05	0.311696
1	C1	chr2	174439039	174427494	2	Ctsz	1945	1.76675	7.8164e-05	0.386663
1	C1	chr2	181213171	181205563	2	Srms	2017	2.69945	7.94046e-05	0.167213
1	C1	chr11	96365758	96368253	1	Hoxb1	1224	1.46793	7.9446e-05	0.221296
1	C1	chr14	34374669	34370274	2	Sncg	235	1.45507	7.95666e-05	0.640543
1	C1	chr17	30954683	31010710	1	Umodl1	452	1.58045	7.99102e-05	0.158468
1	C1	chr5	145805874	145773983	2	Cyp3a44	1314	1.84237	7.99809e-05	0.0664607
1	C1	chr6	52227370	52223097	2	Hoxa9	388	2.63575	8.75228e-05	0.430734
1	C1	chr9	120304073	120474834	1	Myrip	1284	1.6819	8.87522e-05	0.367184
1	C1	chr11	54819919	54824967	1	Lyrm7os	423	1.54065	9.06696e-05	0.15706
1	C1	chr9	123366940	123462664	1	Lars2	1334	1.26867	9.06696e-05	0.292498
1	C1	chrX	10252305	10321024	1	Otc	98	1.62025	9.93441e-05	0.154064
1	C1	chr6	52156902	52158528	1	Hotairm2	375	1.73119	9.9521e-05	0.427655
1	C1	chr6	3994012	3997436	1	Gngt1	9	2.91715	0.000103711	0.112809
1	C1	chr13	57908332	57421195	2	Spock1	507	1.30367	0.00010433	0.294659
1	C1	chr6	52191703	52189687	2	Hoxa4	383	1.33324	0.000107403	0.298524
1	C1	chr7	42260053	42300755	1	Vmn2r61	778	2.63455	0.000115538	0.0519812
1	C1	chr7	24208149	24193215	2	Zfp111	436	2.61806	0.000122508	0.119839
1	C1	chr11	95723586	95726773	1	B130006D01Rik	1196	1.80243	0.000124689	0.238753
1	C1	chr7	43214039	43226842	1	EU599041	789	1.74171	0.000125367	0.0495993
1	C1	chr14	51345489	51317335	2	4930597G03Rik	383	2.1349	0.000131663	0.0885618
1	C1	chr13	109324744	109324824	1	Mir582	866	1.2704	0.000133897	0.20182
1	C1	chr6	52230165	52230081	2	Mir196b	389	2.72529	0.000134635	0.383108
1	C1	chr13	62888282	62864753	2	Fbp1	565	1.38912	0.000138062	0.25633
1	C1	chr9	45182015	45249989	1	BC049352	477	1.88323	0.00013954	0.153667
1	C1	chr11	82911253	82943406	1	Unc45b	1012	1.34459	0.000144172	0.26294
1	C1	chrX	107148927	107173661	1	P2ry10b	715	2.2123	0.000144209	0.171322
1	C1	chr3	14886426	14900770	1	Car2	43	2.42123	0.000146614	0.310993
1	C1	chr6	3399571	3372257	2	Samd9l	2	1.55275	0.000147738	0.141281
1	C1	chr3	145099041	145070265	2	Clca2	1063	1.41763	0.000152697	0.203386
1	C1	chr13	60904847	60901295	2	Tpbpb	544	3.41938	0.000154397	0.0787528
1	C1	chr10	61417972	61425337	1	Nodal	348	1.59974	0.000161703	0.522191
1	C1	chr18	80364254	80294544	2	Kcng2	568	1.31117	0.000164728	0.284685
1	C1	chr3	108364911	108380057	1	Mybphl	843	1.34469	0.000172177	0.182955
1	C1	chr1	131019845	131024970	1	Il10	759	1.67918	0.000185918	0.329625
1	C1	chrX	71962625	71972722	1	Prrg3	437	1.55643	0.000186958	0.13727
1	C1	chr15	89149606	89142482	2	Mapk11	640	1.8767	0.000198192	0.406378
1	C1	chr13	34652681	34627841	2	Pxdc1	305	1.37537	0.000201253	0.27258
1	C1	chr7	141010744	141009590	2	Ifitm3	2057	1.59614	0.000209378	0.574045
1	C1	chr4	115299046	115332815	1	Cyp4a12a	704	1.64029	0.000230089	0.0412435
1	C1	chr3	96832070	96829826	2	4930442L01Rik	694	4.64483	0.000244099	0.255101
1	C1	chr8	88647347	88688474	1	Nod2	734	1.95524	0.000244851	0.254045
1	C1	chr7	10176286	10158652	2	Vmn2r52	156	3.23514	0.000252462	0.0646817
1	C1	chr10	43746158	43765836	1	1700027J07Rik	259	1.43321	0.000258003	0.204648
1	C1	chr6	4047584	4031841	2	4930528H21Rik	11	1.81773	0.000258265	0.0894906
1	C1	chr3	96830065	96870926	1	Pdzk1	693	2.89003	0.00027101	0.104719
1	C1	chr7	16244154	16234585	2	C5ar2	246	2.172	0.000288994	0.251468
1	C1	chr13	11522052	11525682	1	Zp4-ps	36	1.46876	0.000300057	0.124517
1	C1	chr13	38960619	38966297	1	5033403F01Rik	336	1.31047	0.000303277	0.261191
1	C1	chr15	89334473	89337007	1	Miox	649	2.21391	0.000307019	0.139071
1	C1	chr17	36547075	36549252	1	H2-M11	695	2.33242	0.00031679	0.0604419
1	C1	chr8	85151924	85173622	1	Cks1brt	702	1.35164	0.000330712	0.0806067
1	C1	chr11	73267620	73297200	1	Trpv3	810	1.7027	0.000332128	0.111742
1	C1	chr11	83191330	83215154	1	Slfn3	1022	1.97565	0.000332128	0.139127
1	C1	chr16	32810446	32804888	2	Smbd1	349	1.64593	0.000334643	0.208292
1	C1	chr5	63649103	63810546	1	Nwd2	390	1.55529	0.000345675	0.0975132
1	C1	chr15	83780023	83858474	1	Mpped1	580	1.32959	0.000386846	0.125742
1	C1	chr8	113643213	113655533	1	Syce1l	998	2.03601	0.000390537	0.163255
1	C1	chr9	26860823	26817953	2	Glb1l3	221	1.70542	0.000399851	0.0918389
1	C1	chr5	137836278	137821952	2	Pilra	1176	4.08459	0.000412288	0.194524
1	C1	chr8	82403211	82331624	2	Il15	620	1.28811	0.000424276	0.198041
1	C1	chr7	43018798	43048106	1	Gm9268	787	2.38455	0.00043476	0.0258053
1	C1	chr2	119174509	119177575	1	Gm14137	1230	2.13515	0.000446363	0.31585
1	C1	chr1	86021942	86029958	1	Spata3	512	1.7098	0.000447591	0.253495
1	C1	chr3	88653142	88651898	2	Rxfp4	443	1.79383	0.000449193	0.609524
1	C1	chr13	61358170	61352461	2	Cts7	553	1.99834	0.000450332	0.099869
1	C1	chr5	146009618	145977194	2	Cyp3a25	1316	2.08849	0.000479979	0.0695319
1	C1	chr4	128759258	128769298	1	A3galt2	939	1.47651	0.000485154	0.209704
1	C1	chr9	123150946	123157432	1	Clec3b	1331	2.01384	0.000485869	0.206861
1	C1	chr5	123996852	123996930	1	Mir7032	996	1.50102	0.000495123	0.603525
1	C1	chr15	77643286	77633951	2	Apol11b	411	2.24223	0.000506657	0.166356
1	C1	chr11	83040533	83028123	2	Slfn10-ps	1018	2.21071	0.000513235	0.121974
1	C1	chr11	96299171	96301569	1	Hoxb6	1218	1.49728	0.000515161	0.324827
1	C1	chr2	149405249	149410278	1	Cst10	1556	1.34822	0.000518851	0.0736741
1	C1	chr6	125237027	125232622	2	Cd27	1029	1.44308	0.000550908	0.20845
1	C1	chr7	125368861	125371013	1	4930571K23Rik	1795	1.2611	0.000570032	0.135169
1	C1	chr17	19362135	19394590	1	Vmn2r99	148	1.31343	0.00057064	0.0382847
1	C1	chr19	56287938	56320089	1	Habp2	745	1.47565	0.000580713	0.226618
1	C1	chr1	85736606	85717083	2	A630001G21Rik	505	1.66973	0.000599315	0.0749738
1	C1	chrX	104671064	104536969	2	Zdhhc15	688	1.72475	0.000624672	0.136483
1	C1	chr11	82991830	82980303	2	Slfn9	1015	1.71034	0.000633748	0.211375
1	C1	chr5	149847747	149864280	1	4930500F04Rik	1371	1.68629	0.000638872	0.172528
1	C1	chr6	52240854	52231197	2	Hoxa10	390	2.35087	0.000645211	0.300824
1	C1	chrX	43590989	43593530	1	Tex13c1	267	1.80986	0.000661245	0.0757079
1	C1	chr11	100145926	100140810	2	Krt19	1373	2.10424	0.000664802	0.179742
1	C1	chrX	20059570	20097521	1	Chst7	138	1.50433	0.000664967	0.218786
1	C1	chr14	79199190	79178893	2	Gm4632	753	1.84479	0.000687897	0.113592
1	C1	chr13	59712284	59719289	1	Spata31d1b	530	3.67942	0.00069168	0.163509
1	C1	chr6	3968354	3962595	2	Tfpi2	8	1.97717	0.000711479	0.152349
1	C1	chr5	105053561	105014153	2	Gbp8	692	1.53612	0.00072054	0.0706255
1	C1	chr18	43963241	44022487	1	Spink5	315	1.33747	0.000740068	0.0714009
1	C1	chr2	11172382	11301226	1	Prkcq	87	1.44589	0.000782671	0.28606
1	C1	chr1	164062076	164080785	1	Sell	1026	1.884	0.000800109	0.102015
1	C1	chr13	47910435	47934301	1	G630093K05Rik	385	1.42514	0.000832095	0.108214
1	C1	chr3	18480477	18468285	2	4930433B08Rik	56	1.39059	0.000847601	0.120333
1	C1	chr13	41865915	41913092	1	Gm10790	352	1.65812	0.000864177	0.12455
1	C1	chr6	17197751	17210152	1	D830026I12Rik	63	1.401	0.000909235	0.331745
1	C1	chr1	169655501	169695813	1	Rgs5	1074	1.85655	0.000944397	0.209142
1	C1	chr17	20345425	20375772	1	Vmn2r107	157	1.75861	0.000944397	0.0617266
1	C1	chr9	104547286	105034544	1	Cpne4	1036	1.34441	0.00095969	0.211202
1	C1	chr1	170306332	170298193	2	Gm7694	1084	1.36725	0.000961922	0.128656
1	C1	chr2	118779719	118811293	1	Disp2	1219	1.71407	0.00100326	0.203637
1	C1	chr12	115695794	115695720	2	Mir6388	812	1.78192	0.00102063	0.0983296
1	C1	chr8	13405081	13421951	1	Grk1	92	1.75269	0.00105219	0.116487
1	C1	chr5	93671463	93635185	2	C87414	615	2.4462	0.00106262	0.0555805
1	C1	chr11	3932078	3917077	2	Tcn2	21	1.33869	0.00106586	0.260573
1	C1	chr12	101718523	101645446	2	Tc2n	566	1.80999	0.00107384	0.172858
1	C1	chr17	39406359	39410992	1	Esp18	769	1.62711	0.00107589	0.109258
1	C1	chr17	40242258	40221777	2	Crisp3	774	1.41608	0.00107705	0.0334344
1	C1	chr1	9631092	9560832	2	2610203C22Rik	18	1.2837	0.00111655	0.172472
1	C1	chr7	43712567	43726758	1	Klk13	810	1.29044	0.00113462	0.0369737
1	C1	chr6	56956513	56957406	1	Vmn1r4	435	3.28902	0.00113988	0.117157
1	C1	chr15	89140703	89130584	2	Mapk12	639	1.36062	0.00114243	0.249558
1	C1	chr7	19212538	19224176	1	Gpr4	317	1.52186	0.00116076	0.412756
1	C1	chr8	110047432	110057176	1	8030455M16Rik	952	1.99329	0.00119453	0.0673895
1	C1	chr4	148500462	148495280	2	Angptl7	1316	1.72122	0.00121216	0.279607
1	C1	chr11	17052381	16971206	2	Plek	121	1.3369	0.00122813	0.121738
1	C1	chr14	59365490	59347407	2	Phf11d	547	2.49575	0.00124596	0.0770413
1	C1	chr15	54920146	54838901	2	Enpp2	207	1.27763	0.00125269	0.180824
1	C1	chr5	67941669	67977070	1	Gm5108	433	1.96326	0.00125475	0.122341
1	C1	chr7	105181311	105180361	2	Olfr685	1544	1.82562	0.00126117	0.107082
1	C1	chr11	33578957	33550781	2	Gabrp	228	1.62459	0.00129904	0.157966
1	C1	chr7	108523948	108523004	2	Olfr502	1633	2.12342	0.00131036	0.0600787
1	C1	chr5	139405280	139416092	1	C130050O18Rik	1221	1.26968	0.00132064	0.3303
1	C1	chr18	86394952	86501897	1	Neto1	593	1.26591	0.00132207	0.110026
1	C1	chr16	18590671	18581704	2	Tbx1	190	1.55089	0.00136898	0.434685
1	C1	chr1	171917537	171953167	1	Slamf6	1129	1.91427	0.00155936	0.0848613
1	C1	chr13	21639521	21638580	2	Olfr11	106	3.03897	0.00157298	0.0576442
1	C1	chr5	37242058	37292163	1	Crmp1	303	1.61668	0.00175016	0.180491
1	C1	chr3	129822505	129808575	2	Rrh	964	3.63661	0.00177126	0.118015
1	C1	chr9	20385158	20345136	2	Zfp560	123	1.91194	0.00179268	0.013588
1	C1	chr7	64374095	64346758	2	Fan1	1072	1.35481	0.00184903	0.154854
1	C1	chr15	89453911	89462447	1	Mapk8ip2	658	2.63845	0.00189581	0.239779
1	C1	chr9	119825456	119753763	2	Scn11a	1272	1.53019	0.00193925	0.105551
1	C1	chr17	39536142	39540847	1	Esp16	770	1.39947	0.0019687	0.0762585
1	C1	chr7	142654996	142654924	2	Mir483	2127	1.33413	0.00197098	0.206438
1	C1	chr7	60450177	59982501	2	Snrpn	1043	1.34131	0.0020076	0.193352
1	C1	chr10	75352055	75352961	1	Gm5779	436	2.65456	0.00204738	0.259371
1	C1	chr7	47601372	47588950	2	Mrgpra3	992	1.92832	0.00214271	0.0542097
1	C1	chr17	36943051	36947986	1	Rnf39	706	1.63913	0.00215597	0.281195
1	C1	chr4	25800003	25609333	2	Fut9	103	1.64979	0.00218245	0.0777565
1	C1	chr12	114513694	114513635	2	Mir7094-2	811	1.39041	0.00218914	0.0927978
1	C1	chr15	3303526	3280627	2	Ccdc152	2	1.81128	0.00219281	0.0818839
1	C1	chr14	70890107	70979840	1	Gfra2	699	1.41167	0.00224788	0.187625
1	C1	chr5	113830501	113817798	2	Selplg	816	1.51226	0.00227541	0.14858
1	C1	chr11	67798271	67816002	1	Dhrs7c	630	1.76612	0.00230558	0.135071
1	C1	chr13	55021385	55005985	2	Hk3	462	1.77794	0.00233129	0.204768
1	C1	chr5	28245788	28200819	2	Cnpy1	158	1.78246	0.00238771	0.162154
1	C1	chr11	103749821	103727363	2	Wnt9b	1512	1.86459	0.00240457	0.135397
1	C1	chr7	142659693	142670356	1	Igf2os	2126	1.88883	0.00241811	0.15076
1	C1	chr4	127970841	127927592	2	CK137956	931	1.82822	0.0024384	0.0569813
1	C1	chr17	27317095	27317035	2	Mir7214	383	1.25855	0.00244605	0.18512
1	C1	chr7	42116471	42195776	1	Vmn2r60	777	2.25388	0.00246336	0.0668652
1	C1	chr4	112774861	112710830	2	Skint10	688	1.64013	0.00256725	0.0433221
1	C1	chr2	138819929	138820007	1	Mir1952	1485	1.36883	0.00259141	0.137723
1	C1	chr11	114851532	114872617	1	Gprc5c	1623	1.42942	0.00259721	0.355079
1	C1	chr4	134243763	134245873	1	E130218I03Rik	1066	1.37306	0.00271923	0.380086
1	C1	chr13	3497960	3501393	1	1700024F13Rik	3	3.80497	0.00280596	0.0842771
1	C1	chr14	34053171	34075999	1	Antxrl	225	3.27828	0.0028215	0.0972211
1	C1	chr4	121622125	121614004	2	Gm12887	847	1.38069	0.00284938	0.0760937
1	C1	chr6	24597771	24605414	1	Lmod2	94	1.48394	0.00287757	0.117835
1	C1	chr8	94857450	94864242	1	Polr2c	788	1.42884	0.00288539	0.309906
1	C1	chr15	100669500	100641082	2	Bin2	804	1.42434	0.00303502	0.174925
1	C1	chr16	69800381	69796141	2	4930428D20Rik	590	2.86548	0.00304943	0.268468
1	C1	chr16	88932264	88931804	2	Krtap19-9b	666	2.78802	0.00312424	0.158554
1	C1	chr8	105048599	105058414	1	Ces3a	846	2.40098	0.00313252	0.0802921
1	C1	chrX	64152198	64151405	2	Gm6760	389	2.41476	0.00317021	0.0622097
1	C1	chr13	34113272	34084155	2	4930447K03Rik	301	1.26868	0.00318946	0.151921
1	C1	chr11	100193246	100186781	2	Krt9	1374	1.83051	0.00319096	0.0955431
1	C1	chr17	34475937	34469042	2	Btnl4	565	2.26453	0.00325105	0.0929587
1	C1	chr7	5884542	5883580	2	Vmn1r64	97	1.66553	0.00331552	0.0946704
1	C1	chr16	13986637	14101494	1	2900011O08Rik	107	1.34914	0.00341746	0.12582
1	C1	chr7	138397730	138208972	2	Tcerg1l	1986	1.50345	0.00342146	0.144176
1	C1	chr2	178414463	178411206	2	Ppp1r3d	1971	1.84786	0.00344949	0.15636
1	C1	chr2	178414534	178422177	1	Fam217b	1970	1.79182	0.00346249	0.117491
1	C1	chr3	58885212	58844028	2	Clrn1	251	1.28533	0.00359814	0.0938652
1	C1	chr4	7560688	7573801	1	8430436N08Rik	25	1.33164	0.0036237	0.0770374
1	C1	chr2	174450595	174458380	1	Tubb1	1946	2.43934	0.00402278	0.166337
1	C1	chr4	3537090	3537191	1	Mir3471-2	3	1.65728	0.00405006	0.158371
1	C1	chr7	43769100	43773481	1	Klk12	811	2.22521	0.00406433	0.0629289
1	C1	chr12	112435338	112428284	2	B020018J22Rik	781	1.32058	0.00415195	0.106693
1	C1	chr11	70505274	70511183	1	Tm4sf5	742	1.35414	0.0041877	0.29158
1	C1	chr4	122689259	122705135	1	9530002B09Rik	848	2.31978	0.00420873	0.0966443
1	C1	chr17	20048205	20029425	2	Vmn2r104	153	1.72313	0.00427881	0.0682097
1	C1	chr13	24604767	24598124	2	Gm11346	219	1.5804	0.00428445	0.360962
1	C1	chr7	43177588	43192109	1	Zfp936	788	2.34364	0.00432879	0.0199363
1	C1	chrX	154579330	154339225	2	4930524N10Rik	958	1.57878	0.0044003	0.0649887
1	C1	chr7	30421732	30428746	1	Nfkbid	647	1.61764	0.00441696	0.147105
1	C1	chr17	7385305	7363712	2	Unc93a2	39	2.14279	0.00442822	0.0204457
1	C1	chr7	73816503	73781429	2	Gm10619	1123	2.43176	0.00453117	0.0691761
1	C1	chr9	5308849	5336791	1	Casp4	11	2.71344	0.00455466	0.0799887
1	C1	chr4	34756259	34743788	2	Gm136	133	2.06101	0.00459554	0.0786779
1	C1	chr16	16863985	16860671	2	Igll1	132	1.74832	0.00460591	0.116861
1	C1	chr6	42487214	42486163	2	Olfr456	281	2.73738	0.00463782	0.0522061
1	C1	chr3	57616609	57616722	1	Mir6377	237	1.40042	0.00470743	0.318086
1	C1	chr7	102877122	102878063	1	Olfr568	1423	4.48967	0.00471764	0.0803971
1	C1	chr1	172698056	172699966	1	Crp	1153	1.3174	0.00474832	0.15467
1	C1	chr5	145879854	145854607	2	Cyp3a11	1315	1.95124	0.00479461	0.0606592
1	C1	chr10	3267771	3256208	2	H60c	2	1.9512	0.00483067	0.0562546
1	C1	chr7	10105659	10087198	2	Vmn2r51	155	2.07018	0.00485925	0.0356367
1	C1	chr14	75130883	75084303	2	Lrrc63	719	1.30899	0.00491255	0.157187
1	C1	chr8	70905974	70917529	1	Map1s	523	1.39252	0.0050072	0.294404
1	C1	chr2	149830783	150004392	1	Syndig1	1557	1.39103	0.00516308	0.130007
1	C1	chr17	56121946	56119678	2	Lrg1	950	1.4445	0.00518926	0.476187
1	C1	chr11	44586317	44591229	1	4930597A21Rik	268	1.48955	0.00520547	0.130847
1	C1	chr11	84957754	84966054	1	Car4	1064	2.33716	0.00530998	0.212292
1	C1	chrX	19146388	19146294	2	Mir221	136	1.44422	0.00539773	0.103869
1	C1	chr3	96293969	96282909	2	Fcgr1	673	2.02333	0.00540759	0.111427
1	C1	chr18	32880673	32880573	2	Mir6361	141	1.96459	0.00550829	0.298206
1	C1	chr13	66752929	66369085	2	2410141K09Rik	594	1.58455	0.00560269	0.0884344
1	C1	chr10	62133090	62134763	1	Neurog3	361	1.76592	0.00561327	0.151824
1	C1	chr9	57687928	57703824	1	Cyp1a1	641	1.42827	0.00562065	0.156019
1	C1	chr3	55055055	55045469	2	Ccna1	225	1.48146	0.00573112	0.11048
1	C1	chr2	180398379	180398482	1	Mir133a-2	1995	1.38862	0.00575936	0.140936
1	C1	chr14	46379524	46383608	1	Gm15217	295	1.44198	0.00603878	0.185674
1	C1	chr6	48676135	48678704	1	Gimap9	335	1.59971	0.00605759	0.274292
1	C1	chr16	19408017	19407076	2	Olfr165	200	1.7142	0.00609693	0.0722959
1	C1	chr5	146079258	146113285	1	Cyp3a59	1317	1.78706	0.00623256	0.0519139
1	C1	chr9	108436482	108446083	1	BC048562	1126	1.5993	0.00632407	0.199172
1	C1	chr10	60923023	60923113	1	Mir6408	338	1.39239	0.0063241	0.227689
1	C1	chr7	13623967	13670807	1	Sult2a5	217	1.66316	0.00632576	0.0282697
1	C1	chr7	18245347	18266092	1	Mill1	284	1.84771	0.00637022	0.0461348
1	C1	chr6	38124586	38048483	2	Atp6v0a4	200	1.27932	0.00655132	0.220502
1	C1	chrX	81458122	81419575	2	4930595M18Rik	554	1.84448	0.00664183	0.0847827
1	C1	chr11	59590087	59589128	2	Olfr223	517	1.54331	0.00671944	0.149663
1	C1	chrX	71972986	71989046	1	Fate1	438	1.75043	0.00674441	0.0974794
1	C1	chr11	49160016	49160954	1	Olfr1394	311	3.71288	0.00690055	0.143854
1	C1	chr16	34939329	34935855	2	1700119H24Rik	370	1.42332	0.0069383	0.277641
1	C1	chr10	118204964	118210047	1	Il22	923	1.89066	0.00698368	0.0414119
1	C1	chrX	167264329	167241123	2	Tlr8	1032	1.73662	0.00702126	0.0580337
1	C1	chr2	178118975	178338492	1	Phactr3	1968	2.01202	0.00713801	0.254198
1	C1	chr16	16820196	16819713	2	Rpl31-ps12	131	1.65314	0.00724825	0.0938653
1	C1	chr1	173599274	173591957	2	Ifi213	1167	2.39707	0.00727392	0.0581123
1	C1	chr7	3394042	3415605	1	Cacng8	11	1.32243	0.00730292	0.139772
1	C1	chr14	52390771	52389815	2	Olfr1511	413	2.41375	0.00731765	0.0887116
1	C1	chr1	107083480	107078193	2	Serpinb3d	682	2.03758	0.00736298	0.0485955
1	C1	chr1	190170680	190121775	2	Prox1	1305	1.52066	0.00738325	0.471435
1	C1	chr7	41284327	41290183	1	Gm5592	769	1.9752	0.00743919	0.0718353
1	C1	chr6	60944317	60989378	1	Mmrn1	476	1.71635	0.00749411	0.14379
1	C1	chr11	73234149	73261322	1	Trpv1	809	2.58794	0.00750513	0.113614
1	C1	chr18	31447415	31437808	2	Syt4	121	1.29617	0.00760727	0.102438
1	C1	chr12	105222737	105216753	2	Tcl1	633	2.26028	0.00763953	0.14445
1	C1	chr2	162987481	163014139	1	Sgk2	1770	1.34779	0.00775528	0.126442
1	C1	chr7	64205806	64205911	1	Mir211	1069	1.42775	0.00776104	0.16609
1	C1	chr8	15046078	15041446	2	BB014433	111	1.38379	0.00778214	0.145768
1	C1	chr3	19957054	20009750	1	Cp	64	1.27569	0.00786981	0.193015
1	C1	chr11	39390225	39307703	2	4930553C11Rik	246	1.59834	0.00794519	0.0578764
1	C1	chr7	84964009	84940169	2	Vmn2r65	1230	1.27932	0.00796411	0.0476179
1	C1	chr13	21478849	21485507	1	Zkscan4	99	1.65118	0.00813198	0.25618
1	C1	chr19	29410919	29472927	1	Pdcd1lg2	468	1.50702	0.00816939	0.225918
1	C1	chr1	182158098	182157178	2	Vmn1r1	1252	1.27232	0.00852732	0.244779
1	C1	chr16	13986867	13981702	2	Ifitm7	108	1.43952	0.00855949	0.105464
1	C1	chr1	172602551	172596640	2	Fcrl6	1151	1.5657	0.00872351	0.0549962
1	C1	chr2	24291196	24293820	1	Il1f10	168	1.64525	0.00881342	0.120659
1	C1	chr10	120765732	120778886	1	4921513I03Rik	943	1.30107	0.00921614	0.195007
1	C1	chr1	172956768	172957817	1	Olfr16	1155	1.79651	0.00923756	0.168412
1	C1	chr11	49563923	49564858	1	Olfr1380	329	2.31419	0.00938044	0.119554
1	C1	chr13	61005914	61000278	2	Ctsj	547	1.78	0.00938044	0.0739213
1	C1	chr17	19504811	19532060	1	Vmn2r100	149	1.43751	0.00954481	0.0403072
1	C1	chr14	50503769	50520943	1	4930413M19Rik	349	3.73733	0.00981477	0.0596966
1	C1	chr2	181379774	181383628	1	Lime1	2025	3.27314	0.00984839	0.246
1	C1	chr14	70852933	70873954	1	2410012E07Rik	698	1.46008	0.00987771	0.0883819
1	C1	chr7	108713355	108714335	1	Olfr512	1640	2.39977	0.00988521	0.0954757
1	C1	chr11	74269391	74270362	1	Olfr406	841	3.90741	0.00991746	0.0964644

## Sheet: C2
group	group_name	seqnames	start	end	strand	name	idx	Log2FC	FDR	MeanDiff
2	C2	chr9	57998041	58027023	1	Cyp11a1	647	2.16085	2.68234e-87	4.8971
2	C2	chr17	56109802	56100591	2	Plin4	948	3.50556	3.72305e-82	3.9964
2	C2	chr5	125341094	125277087	2	Scarb1	1022	2.05771	8.68266e-78	5.30734
2	C2	chr17	75005529	75392967	1	Ltbp1	1083	1.97622	5.31555e-77	4.19752
2	C2	chr17	44814797	44603989	2	Runx2	809	1.88146	1.31827e-74	4.96908
2	C2	chr9	58032274	58048997	1	Gm16130	648	2.4706	3.5471e-74	3.20235
2	C2	chr15	10177238	10349180	1	Prlr	43	1.88699	8.3031e-73	3.32953
2	C2	chr7	84086505	83932857	2	Cemip	1221	3.7144	1.19702e-70	4.43123
2	C2	chr3	151837528	151798610	2	Ptgfr	1094	3.12643	4.46832e-69	1.8193
2	C2	chr11	8664535	8431652	2	Tns3	97	1.72996	5.40988e-64	3.08827
2	C2	chr9	58118823	58028674	2	Ccdc33	649	2.02052	1.52834e-56	1.8025
2	C2	chr9	107296659	107302784	1	Cish	1079	2.26784	1.38895e-50	2.2052
2	C2	chr3	98859794	98852194	2	Hsd3b1	720	1.82951	7.30057e-50	2.74226
2	C2	chr9	51963602	51943023	2	Fdx1	557	1.41698	1.08941e-48	3.11569
2	C2	chr13	19623175	19632994	1	Sfrp4	79	2.05335	5.13655e-48	2.33269
2	C2	chr18	82475123	82585637	1	Mbp	576	1.31859	6.6023e-47	1.57974
2	C2	chr17	88791976	88716483	2	Lhcgr	1173	1.61035	7.89208e-47	1.8657
2	C2	chr1	65186479	65158616	2	Idh1	358	1.44555	2.69541e-42	1.6459
2	C2	chr9	69364247	69348889	2	Gm15511	779	1.9115	3.5677e-42	1.24707
2	C2	chr9	68653786	69388246	1	Rora	777	1.26108	2.6018e-41	2.20759
2	C2	chr1	65123214	65105285	2	D630023F18Rik	357	2.21274	7.50344e-41	0.679174
2	C2	chr6	48504339	48534832	1	Zfp862-ps	325	1.95881	5.15582e-40	1.0457
2	C2	chr10	22068079	22066309	2	4930444G20Rik	109	2.33903	9.34342e-40	0.58896
2	C2	chr7	117380979	117667630	1	Xylt1	1715	1.7058	4.32462e-39	1.20242
2	C2	chr13	19619830	19591708	2	Epdr1	78	1.5551	4.39851e-39	1.26998
2	C2	chr7	126082411	125878419	2	Gsg1l	1802	1.38811	6.9762e-39	1.61892
2	C2	chr7	145284011	145183010	2	Tpcn2	2166	1.80708	8.41392e-39	1.2368
2	C2	chr1	87620312	87720510	1	Inpp5d	544	2.02551	2.11827e-38	0.803645
2	C2	chr6	112388023	112359324	2	Ssu2	814	2.64427	1.28518e-37	1.08544
2	C2	chr9	107338350	107327082	2	Hemk1	1080	1.95252	3.61212e-37	1.31066
2	C2	chr6	127887622	127953031	1	Tspan11	1061	1.70691	5.087e-37	0.896215
2	C2	chr8	12873827	13020509	1	Mcf2l	76	2.00869	1.32618e-36	0.986746
2	C2	chr8	13026034	13035805	1	F7	78	2.50931	2.62092e-35	0.508165
2	C2	chr7	145208119	145205818	2	1810010D01Rik	2167	1.77648	4.14193e-35	1.12263
2	C2	chr9	107289877	107254927	2	Mapkapk3	1078	1.90856	1.78066e-34	1.15949
2	C2	chr4	155043154	154983115	2	Plch2	1404	2.19176	5.98572e-34	0.931191
2	C2	chr6	107529726	107570228	1	Lrrn1	801	2.37926	6.3759e-34	0.602391
2	C2	chr5	30588170	30625270	1	Kcnk3	185	1.94914	4.69699e-33	1.11544
2	C2	chr7	139086001	139101795	1	Dpysl4	1992	2.26982	6.83647e-33	1.2015
2	C2	chr7	138940730	139083976	1	Jakmip3	1991	1.30973	1.32417e-32	1.52356
2	C2	chr3	98814443	98805504	2	Hsd3b6	719	1.70986	1.51706e-32	0.366
2	C2	chr7	144470935	144435724	2	Cttn	2157	1.68579	1.79398e-32	1.24059
2	C2	chr4	137165066	137159082	2	Gm13003	1128	1.67739	3.00294e-32	1.45531
2	C2	chr18	82920560	82918405	2	4930592I03Rik	582	1.25333	6.72001e-31	1.507
2	C2	chr11	72489920	72451638	2	Spns2	791	1.79168	1.25973e-30	0.763953
2	C2	chr9	73044810	73097614	1	Rab27a	819	2.03136	1.44232e-30	0.779666
2	C2	chr5	8798147	8866314	1	Abcb1b	34	2.3373	1.69164e-30	0.713894
2	C2	chr10	84440471	84371311	2	Nuak1	704	2.62658	3.87765e-30	0.816624
2	C2	chr10	84488293	84497676	1	4930463O16Rik	705	2.64526	8.44034e-30	0.855913
2	C2	chr7	38227994	38220654	2	Plekhf1	755	1.58549	3.00888e-29	1.28642
2	C2	chr8	120114152	120165307	1	6430548M08Rik	1046	1.40893	6.34058e-29	1.0242
2	C2	chr15	78495066	78480548	2	Il2rb	430	1.71298	8.16651e-29	0.710165
2	C2	chr2	35819190	35823385	1	9030204H09Rik	451	1.72178	1.72462e-28	0.454699
2	C2	chr8	12947941	12948070	1	Gm38671	77	2.1229	5.83851e-28	0.746661
2	C2	chr6	112459505	112472872	1	Cav3	815	2.41215	9.17752e-28	0.332814
2	C2	chr7	46751833	46754314	1	Saa2	974	4.01745	1.53549e-27	0.597419
2	C2	chr9	51914429	51927003	1	4933407I05Rik	556	1.28954	5.18771e-27	1.13267
2	C2	chr5	30588619	30573987	2	Gm9899	184	2.2584	6.17451e-27	0.842647
2	C2	chr18	57133090	57297467	1	Megf10	384	1.65356	6.48983e-27	0.676831
2	C2	chr18	74961263	74939322	2	Lipg	528	1.56989	8.26962e-27	1.11476
2	C2	chr13	56135550	56073622	2	H2afy	494	1.55761	1.45465e-26	0.75159
2	C2	chr2	131562285	131545357	2	Adra1d	1446	1.69767	1.81988e-26	0.887031
2	C2	chr2	163820834	163833146	1	Wisp2	1789	1.64111	2.83143e-26	0.843343
2	C2	chr10	81559444	81566371	1	Aes	676	1.29008	3.83916e-26	1.46283
2	C2	chr2	35979624	35751226	2	Ttll11	450	1.34658	3.83916e-26	0.682984
2	C2	chr9	108190383	108096022	2	Bsn	1115	1.55175	3.91109e-26	0.676692
2	C2	chr7	46795999	46760466	2	Hps5	975	1.77176	5.7398e-26	0.634708
2	C2	chr5	24030690	23915276	2	Fam126a	107	1.28477	1.11951e-25	1.05486
2	C2	chr5	8798523	8773577	2	Gm5106	33	2.25029	1.96579e-25	0.531174
2	C2	chr4	136836012	136647539	2	Ephb2	1122	1.81838	2.60933e-25	1.01508
2	C2	chr4	135120645	135177990	1	Runx3	1088	1.83411	3.43709e-25	0.692536
2	C2	chr7	25005937	24978167	2	Atp1a3	471	1.87715	4.99286e-25	0.502477
2	C2	chr17	5798657	5803242	1	3300005D01Rik	16	1.41416	8.78204e-25	0.759367
2	C2	chr11	46312859	46193849	2	Cyfip2	280	1.27336	8.89892e-25	0.77732
2	C2	chr7	24987667	24987604	2	Mir7047	472	2.13694	1.69276e-24	0.622223
2	C2	chr4	154869585	154895530	1	Mmel1	1398	2.14561	2.05753e-24	0.882254
2	C2	chr11	46235557	46239871	1	Fndc9	281	1.58642	2.26872e-24	0.804939
2	C2	chr19	45560543	45552275	2	Poll	661	1.87594	2.77348e-24	0.852579
2	C2	chr3	108200834	108195771	2	Cyb561d1	838	1.5775	4.29342e-24	1.3052
2	C2	chr13	49682130	49734267	1	Iars	412	1.39587	4.61494e-24	0.505191
2	C2	chr4	89295180	89518621	1	Gm12610	531	1.34679	1.8822e-23	0.593835
2	C2	chr3	151762891	151758737	2	Ifi44l	1093	2.97408	4.37211e-23	0.346508
2	C2	chr15	98778150	98771752	2	Wnt10b	747	1.70269	8.48381e-23	1.05645
2	C2	chr12	112146208	112181747	1	Kif26a	779	1.55425	1.00937e-22	0.800269
2	C2	chr11	114675468	114720984	1	Ttyh2	1618	1.33202	2.11541e-22	0.981061
2	C2	chr13	19504367	19462847	2	9330199G10Rik	77	1.47377	2.21448e-22	0.362198
2	C2	chr17	56117548	56111601	2	Plin5	949	1.80995	3.12582e-22	0.958458
2	C2	chr4	63344556	63348163	1	Orm1	421	1.47475	3.59928e-22	0.54016
2	C2	chr10	21377300	21396578	1	Aldh8a1	105	1.31188	3.70289e-22	0.452383
2	C2	chr13	19697760	19645078	2	Nme8	80	1.31199	4.20445e-22	0.257746
2	C2	chr3	30746293	30767174	1	Samd7	102	2.24554	4.43588e-22	0.253981
2	C2	chr16	43664184	43648861	2	Tigit	443	1.64783	9.37493e-22	0.31064
2	C2	chr15	84232043	84315609	1	Parvb	587	1.36109	9.46352e-22	0.683207
2	C2	chr7	28631015	28607637	2	Acp7	582	1.61712	1.2866e-21	0.584828
2	C2	chr11	31824547	31790081	2	D630024D03Rik	203	1.38604	1.38241e-21	0.701108
2	C2	chr7	81707527	81600481	2	Homer2	1199	2.07481	1.38241e-21	0.400294
2	C2	chr5	112255820	112269585	1	Crybb1	788	1.71806	1.75487e-21	0.606329
2	C2	chr11	115267243	115249169	2	Grin2c	1637	1.48106	2.33357e-21	1.16071
2	C2	chr19	42052228	42053628	1	4933411K16Rik	603	2.47246	2.53934e-21	1.05371
2	C2	chr4	109407100	109444745	1	Ttc39a	669	1.72479	2.76369e-21	0.621586
2	C2	chr7	24818795	24840275	1	Gm5893	463	2.41985	3.07136e-21	0.563889
2	C2	chr4	107823022	107806033	2	Lrp8os2	639	1.61147	3.28963e-21	0.698628
2	C2	chr6	117495235	117500077	1	6820426E19Rik	891	1.64706	4.4622e-21	0.408638
2	C2	chr11	120014862	120014765	2	Mir338	1768	1.94108	4.70933e-21	1.44321
2	C2	chr17	34670535	34719815	1	Tnxb	578	1.46613	5.32627e-21	0.859094
2	C2	chr9	42264300	42254177	2	Sc5d	419	1.25182	1.00482e-20	1.13532
2	C2	chr4	154869487	154864920	2	Gm13112	1399	1.79252	1.2449e-20	0.810468
2	C2	chr11	120047145	120007313	2	Aatk	1766	1.62598	3.0102e-20	0.789734
2	C2	chr15	10829051	10832713	1	Gm19276	52	1.41877	3.0102e-20	0.98012
2	C2	chr5	35041509	35048461	1	Hgfac	272	2.18624	3.18454e-20	0.944685
2	C2	chr2	25627974	25624667	2	Fcna	226	1.855	5.40439e-20	0.942553
2	C2	chr5	35361553	35367677	1	4930478P22Rik	276	1.82103	7.58274e-20	0.321485
2	C2	chr11	54069017	54054928	2	Pdlim4	413	1.29614	1.53514e-19	0.804363
2	C2	chr6	127769159	127689009	2	Prmt8	1058	1.63682	1.88122e-19	0.304247
2	C2	chr13	119690351	119708260	1	Hmgcs1	928	1.38394	2.66984e-19	1.20631
2	C2	chr14	29018208	29033642	1	Lrtm1	154	1.46963	3.07865e-19	0.252212
2	C2	chr5	3596066	3637230	1	Pex1	5	1.60727	8.73619e-19	0.606852
2	C2	chr15	78244811	78262580	1	Ncf4	422	2.07491	1.09025e-18	0.491551
2	C2	chr5	135023482	135051100	1	Stx1a	1094	1.32777	1.53303e-18	0.630875
2	C2	chr2	118728438	118707517	2	Plcb2	1215	1.61294	2.05284e-18	0.491562
2	C2	chr15	76457438	76459468	1	Scx	370	1.68858	2.4067e-18	1.06572
2	C2	chr2	118703963	118699103	2	Ankrd63	1214	1.74197	2.5172e-18	0.911518
2	C2	chr6	112490183	112473684	2	Oxtr	816	2.08241	3.47115e-18	0.739193
2	C2	chr11	114668543	114672331	1	Rpl38	1617	1.42291	3.82587e-18	0.844807
2	C2	chr15	78305721	78282507	2	Csf2rb2	423	1.97989	4.80464e-18	0.383059
2	C2	chr16	36934983	36963214	1	Hcls1	406	1.45515	8.84376e-18	0.38316
2	C2	chr2	93029348	93033445	1	4631405J19Rik	1033	1.45709	9.96823e-18	1.03082
2	C2	chr4	109406257	109402279	2	Ttc39aos1	670	1.68262	1.5812e-17	0.60741
2	C2	chr11	66168013	66301237	1	Gm12296	610	1.4182	1.7733e-17	0.416882
2	C2	chr12	73409563	73364075	2	D830013O20Rik	336	1.54362	2.41619e-17	0.317751
2	C2	chr11	5861866	5872248	1	Aebp1	66	1.55186	2.76287e-17	0.929489
2	C2	chr4	154899043	154896430	2	Fam213b	1400	1.35706	3.89914e-17	1.17364
2	C2	chr7	141789011	141819135	1	Muc5ac	2098	2.3158	3.99278e-17	0.216579
2	C2	chr9	105828085	105689417	2	Col6a6	1044	1.37962	5.2035e-17	0.38891
2	C2	chr10	81600900	81590905	2	Tle6	678	1.92213	9.28512e-17	0.614096
2	C2	chr16	23146536	23157968	1	Adipoq	270	1.88303	1.00769e-16	0.410833
2	C2	chr15	27571494	27571558	1	Mir7117	88	1.50932	1.20188e-16	0.574292
2	C2	chr5	35757880	35884979	1	Ablim2	285	1.31694	2.19684e-16	0.641995
2	C2	chr3	138067388	138048761	2	Gm5105	1017	1.51687	2.19919e-16	0.452226
2	C2	chr7	84605942	84585159	2	Fah	1225	1.46341	2.2016e-16	0.441264
2	C2	chr6	48395586	48419855	1	Krba1	322	1.46832	3.32058e-16	0.539544
2	C2	chr3	30699843	30678554	2	Lrrc31	101	2.01674	8.7306e-16	0.206673
2	C2	chr5	35056813	35087831	1	Dok7	273	1.56105	1.08184e-15	0.748346
2	C2	chr15	78325798	78353847	1	Csf2rb	424	1.6143	1.24848e-15	0.390748
2	C2	chr11	55151706	55124823	2	Slc36a3	431	1.26973	2.08558e-15	0.57024
2	C2	chr7	142373578	142326110	2	Ifitm10	2114	1.32911	2.37338e-15	0.358577
2	C2	chr19	42045851	42070939	1	Hoga1	602	1.71293	2.64232e-15	0.540953
2	C2	chr9	110989713	110984935	2	Rtp3	1206	1.34068	3.27217e-15	0.597306
2	C2	chr5	120648812	120679610	1	Rasal1	918	1.44505	3.30428e-15	0.599372
2	C2	chr4	130913334	130936148	1	Laptm5	992	1.27092	5.00925e-15	0.314219
2	C2	chr6	139599480	139969284	1	Pik3c2g	1226	1.27718	6.04459e-15	0.539861
2	C2	chr13	119755882	119710094	2	Nim1k	929	1.49664	8.85685e-15	0.495407
2	C2	chr11	95145053	95159047	1	Dlx4os	1183	1.9837	9.27286e-15	0.335035
2	C2	chr1	63769267	63754909	2	4933402D24Rik	341	1.67482	1.13844e-14	0.432471
2	C2	chr18	20059554	20030633	2	Dsc2	76	1.91192	1.89889e-14	0.34808
2	C2	chr4	64276603	64254053	2	Gm11217	434	1.40353	4.55398e-14	0.132249
2	C2	chr4	125085134	125110070	1	Meaf6	893	1.26436	4.92507e-14	0.539984
2	C2	chr14	32785963	32817968	1	Tmem273	211	1.59054	5.88852e-14	0.319882
2	C2	chr7	141690340	141754694	1	Muc2	2097	1.59792	7.11441e-14	0.121381
2	C2	chr4	138863469	138799247	2	Pla2g5	1160	1.29015	7.63902e-14	0.396506
2	C2	chr17	28858411	28890308	1	Pnpla1	420	1.57522	1.0879e-13	0.418438
2	C2	chr14	32685272	32659119	2	3425401B19Rik	210	2.16383	1.08868e-13	0.276918
2	C2	chr7	30880342	30865404	2	Cd22	682	1.83415	1.23243e-13	0.312901
2	C2	chr2	153918230	153932996	1	Bpifb3	1647	2.34974	1.28948e-13	0.306402
2	C2	chr13	119623819	119654359	1	Ccl28	926	1.59159	2.14263e-13	0.330308
2	C2	chr2	130012340	130050399	1	Tgm3	1400	1.72287	2.36804e-13	0.226591
2	C2	chr10	62194227	62194167	2	Mir7662	363	1.27515	2.94005e-13	0.823436
2	C2	chr2	35461449	35400179	2	Ggta1	447	1.51022	3.15003e-13	0.405442
2	C2	chr15	85581821	85535437	2	Wnt7b	606	1.3074	4.34662e-13	0.280835
2	C2	chr11	78422185	78397276	2	Slc13a2	946	1.52059	5.85268e-13	0.42296
2	C2	chr6	128526720	128483567	2	Pzp	1073	2.30761	6.37668e-13	0.164169
2	C2	chr8	13254162	13235662	2	Adprhl1	87	1.28782	7.34798e-13	0.244445
2	C2	chr13	69809882	69816094	1	Med10	640	1.29118	9.44947e-13	0.503266
2	C2	chr5	142702101	142722490	1	Slc29a4	1255	1.29015	1.3081e-12	0.337948
2	C2	chr2	156052947	156019140	2	Fer1l4	1698	1.56646	2.06013e-12	0.287786
2	C2	chr8	84125989	84132517	1	Podnl1	652	1.64778	2.16596e-12	0.496322
2	C2	chr16	32797435	32777419	2	Muc20	348	2.54541	2.96183e-12	0.328694
2	C2	chr18	74981547	74972764	2	9030625G05Rik	529	1.37513	3.15174e-12	0.44028
2	C2	chr7	28522836	28524322	1	Ifnl3	577	2.60419	3.25399e-12	0.251515
2	C2	chr5	120711669	120680264	2	Dtx1	919	1.58303	3.4664e-12	0.357287
2	C2	chr12	26834873	26820097	2	4933409F18Rik	112	2.34737	3.54627e-12	0.253332
2	C2	chr13	44216487	44188549	2	A330076C08Rik	366	1.26011	4.81676e-12	0.257273
2	C2	chr7	145314835	145324059	1	Mrgprd	2169	2.13567	7.45202e-12	0.477958
2	C2	chr7	29289320	29293390	1	Ppp1r14a	612	1.29415	7.75232e-12	0.775005
2	C2	chr8	13189098	13189031	2	Mir1968	86	1.30578	8.41259e-12	0.549557
2	C2	chr6	86028681	86124409	1	Add2	650	1.34514	9.72842e-12	0.462174
2	C2	chr11	114727412	114757886	1	Dnaic2	1619	1.54204	1.41649e-11	0.434645
2	C2	chr17	27248066	27235075	2	9630028I04Rik	382	1.38575	1.41649e-11	0.555132
2	C2	chr2	25653118	25656217	1	Lcn8	227	1.58787	2.60778e-11	0.272252
2	C2	chr17	32166852	32120893	2	Notch3	473	1.25791	3.13165e-11	0.569927
2	C2	chr5	112252518	112246492	2	Cryba4	787	1.42952	3.44107e-11	0.507734
2	C2	chr19	28967730	28901268	2	4430402I18Rik	455	1.38308	3.47909e-11	0.263398
2	C2	chr1	132316125	132333488	1	Nuak2	782	1.588	3.52043e-11	0.420482
2	C2	chr16	88707962	88707171	2	2310061N02Rik	653	1.96147	3.64726e-11	0.517981
2	C2	chr7	30914832	30899183	2	Mag	683	1.26444	5.14425e-11	0.111821
2	C2	chr10	43901807	43947862	1	Rtn4ip1	262	1.41099	7.21679e-11	0.231678
2	C2	chr11	114890041	114904651	1	Cd300a	1624	1.55645	8.28516e-11	0.163543
2	C2	chr1	20730905	20734496	1	Il17a	75	1.53198	8.55044e-11	0.257115
2	C2	chr7	30763756	30781066	1	Dmkn	677	1.3952	1.10664e-10	0.20128
2	C2	chr15	74881704	74878336	2	2010109I03Rik	316	1.27058	1.10938e-10	0.378781
2	C2	chr15	78206351	78191117	2	Pvalb	421	1.25252	1.22871e-10	0.149494
2	C2	chr8	13037308	13056676	1	F10	79	2.16392	1.25821e-10	0.221993
2	C2	chr4	132796364	132782357	2	Themis2	1026	1.4065	1.54406e-10	0.277729
2	C2	chr5	25181480	25220289	1	Galntl5	135	1.43823	1.85544e-10	0.233718
2	C2	chr2	25456843	25458772	1	Clic3	212	1.83749	2.01673e-10	0.477421
2	C2	chr8	122848374	122867397	1	Cdh15	1094	1.29996	2.13103e-10	0.370553
2	C2	chr4	115781034	115779834	2	Tex38	715	1.3161	2.14846e-10	0.593852
2	C2	chr9	68025714	68017964	2	Gm20745	775	1.44305	2.26374e-10	0.249167
2	C2	chr11	6606054	6597823	2	Nacad	86	1.31709	2.27376e-10	0.549739
2	C2	chr1	85751948	85752074	1	Mir8096	506	2.00316	2.65764e-10	0.269826
2	C2	chr15	41869720	41865293	2	Abra	171	2.23063	3.17317e-10	0.292569
2	C2	chr1	105356710	105276917	2	Rnf152	666	1.49026	3.28731e-10	0.268247
2	C2	chr7	136268324	136318511	1	C030029H02Rik	1978	1.28291	3.76409e-10	0.150473
2	C2	chr12	112423198	112411023	2	A730018C14Rik	780	1.78025	4.56875e-10	0.302038
2	C2	chr11	114934386	114922781	2	Cd300lb	1625	1.48568	4.77392e-10	0.0926941
2	C2	chr10	129791587	129790649	2	Olfr810	1124	2.01219	5.06873e-10	0.396925
2	C2	chr4	104876398	104815679	2	C8a	609	2.541	7.40721e-10	0.227751
2	C2	chr1	90915100	90951142	1	Mlph	578	1.32993	7.70692e-10	0.195466
2	C2	chr6	85831890	85830387	2	Nat8	643	1.29755	8.42637e-10	0.246292
2	C2	chr2	164550530	164559730	1	Gm14317	1816	1.68778	9.17011e-10	0.136087
2	C2	chr8	12831919	12828338	2	Gm15350	75	2.09531	1.09547e-09	0.435311
2	C2	chr8	122460692	122454206	2	Snai3	1082	1.53961	1.61246e-09	0.484602
2	C2	chr16	3838975	3839913	1	Olfr15	4	1.52316	1.92137e-09	0.173471
2	C2	chr10	127759763	127768299	1	Rdh1	1017	1.9402	2.02119e-09	0.219188
2	C2	chr8	105374904	105382862	1	Plekhg4	865	1.29021	2.48532e-09	0.295812
2	C2	chr1	85775271	85784694	1	9930111H07Rik	507	1.97482	2.53007e-09	0.20208
2	C2	chr2	89929811	89930746	1	Olfr1258	965	3.36242	2.53398e-09	0.179751
2	C2	chr16	45693658	45656317	2	Tmprss7	473	1.65412	2.59469e-09	0.143576
2	C2	chr10	127759763	127792697	1	Rdh9	1018	1.84202	3.43272e-09	0.142369
2	C2	chr5	120511192	120534024	1	Slc8b1	912	1.37065	4.8061e-09	0.506113
2	C2	chr1	171607410	171588613	2	Ly9	1123	2.72851	4.94524e-09	0.166355
2	C2	chr16	97356728	97439012	1	Bace2	758	1.37217	5.16795e-09	0.277071
2	C2	chr2	163853750	163858874	1	Kcnk15	1790	1.66096	6.50019e-09	0.454833
2	C2	chr7	28540885	28542210	1	Sycn	578	2.07748	7.85061e-09	0.24916
2	C2	chr7	30823775	30818357	2	Ffar2	679	1.56766	1.05168e-08	0.163198
2	C2	chr11	59136375	58994256	2	Obscn	499	1.27457	1.0851e-08	0.227301
2	C2	chr16	23175280	23204376	1	C730014E05Rik	271	1.25374	1.0851e-08	0.147454
2	C2	chr9	114364627	114341111	2	4930525D18Rik	1226	1.8898	1.33223e-08	0.230703
2	C2	chr13	53639201	53635892	2	9530014B07Rik	441	1.63477	1.42625e-08	0.131718
2	C2	chr16	97763755	97741942	2	Ripk4	763	1.50864	1.55672e-08	0.202254
2	C2	chr9	108428482	108403621	2	Ccdc36	1125	1.53609	1.75975e-08	0.213144
2	C2	chr2	158512796	158550628	1	Arhgap40	1747	1.28181	1.87268e-08	0.258657
2	C2	chr4	43700807	43695000	2	Olfr70	236	1.30759	3.19037e-08	0.41388
2	C2	chr19	6543070	6535854	2	Slc22a12	160	1.52619	3.23186e-08	0.226412
2	C2	chr17	23998100	23993534	2	Prss22	239	1.71589	3.4199e-08	0.498414
2	C2	chr3	87748623	87736923	2	Lrrc71	399	2.06755	3.57985e-08	0.302555
2	C2	chr10	115569986	115582454	1	A930009A15Rik	890	1.37282	5.54425e-08	0.190057
2	C2	chr2	132880862	132868516	2	Lrrn4	1467	1.37277	5.97877e-08	0.164904
2	C2	chr2	153900388	153912793	1	Bpifb6	1646	2.61627	6.39281e-08	0.152645
2	C2	chr7	25412886	25400053	2	Cxcl17	491	1.47539	6.82134e-08	0.376675
2	C2	chr6	112210708	112212519	1	1700054K19Rik	811	1.51012	6.9428e-08	0.493565
2	C2	chr11	77929288	77912127	2	Gm11190	917	1.27274	7.56517e-08	0.322685
2	C2	chr10	129723542	129722583	2	Olfr805	1119	3.32366	7.59562e-08	0.263087
2	C2	chr1	161131479	161088378	2	Klhl20	994	1.58497	9.32281e-08	0.199042
2	C2	chr9	123216038	123172285	2	Cdcp1	1332	1.75512	1.00421e-07	0.163365
2	C2	chr10	76562226	76545871	2	4930483K19Rik	473	2.48521	1.08174e-07	0.360715
2	C2	chr7	139779018	139779126	1	Mir6401	1999	1.39709	1.08174e-07	0.146591
2	C2	chr10	129704880	129705824	1	Olfr804	1118	2.43095	1.08635e-07	0.113336
2	C2	chr7	30856178	30854330	2	Ffar3	680	1.64461	1.27657e-07	0.302668
2	C2	chr10	60399726	60403559	1	Gm17455	335	1.28192	1.4106e-07	0.551553
2	C2	chr7	143784500	143778363	2	Mrgpre	2151	1.31945	1.878e-07	0.554435
2	C2	chr9	99717267	99690796	2	Cldn18	999	1.42247	1.89666e-07	0.270878
2	C2	chr3	115979902	115979955	1	Mir669n	879	1.66555	2.8649e-07	0.282261
2	C2	chr11	114960417	114956278	2	Cd300c	1626	2.83046	3.40922e-07	0.28665
2	C2	chr10	58675696	58600788	2	Edar	315	1.375	3.52017e-07	0.213282
2	C2	chr10	76531605	76557139	1	Lss	472	1.31401	4.01405e-07	0.528278
2	C2	chr9	37669222	37659902	2	Panx3	300	2.4651	6.5739e-07	0.182823
2	C2	chr4	40313232	40317719	1	4930509K18Rik	151	1.62259	7.19647e-07	0.429838
2	C2	chr6	85869137	85865422	2	Nat8f2	644	1.31697	7.34767e-07	0.207395
2	C2	chr17	25809085	25821265	1	Fbxl16	333	1.45706	7.6926e-07	0.451562
2	C2	chr4	123787875	123829904	1	Rhbdl2	869	1.34518	8.03476e-07	0.123042
2	C2	chr5	120634235	120628335	2	Cfap73	917	1.41837	8.51378e-07	0.382748
2	C2	chr2	89880828	89881757	1	Olfr1257	964	2.75864	1.11399e-06	0.0580423
2	C2	chr11	114989886	114982443	2	Cd300ld	1627	1.44557	1.16859e-06	0.0730282
2	C2	chr8	72057660	72058675	1	Olfr372	561	1.6853	1.38478e-06	0.167692
2	C2	chr17	30901867	30936510	1	Glp1r	451	1.27222	1.46647e-06	0.1024
2	C2	chr6	85431976	85446429	1	Smyd5	631	1.49208	1.75537e-06	0.386146
2	C2	chr10	80278164	80278232	1	Mir6911	595	1.3348	1.80212e-06	0.706887
2	C2	chr10	115587780	115450314	2	Lgr5	889	1.27217	1.81032e-06	0.232706
2	C2	chr14	69692248	69692320	1	Mir6950	667	2.11577	2.13758e-06	0.400214
2	C2	chr7	16259540	16246743	2	C5ar1	247	1.47519	2.30628e-06	0.215584
2	C2	chr16	97504936	97471086	2	Fam3b	760	1.41264	2.36548e-06	0.233285
2	C2	chr2	129699938	129686549	2	Pdyn	1397	1.27421	2.51156e-06	0.188885
2	C2	chr7	30751471	30756134	1	Sbsn	676	1.56863	2.56516e-06	0.360765
2	C2	chr5	145042990	145045678	1	1700018F24Rik	1299	1.32207	2.65181e-06	0.139035
2	C2	chr2	29845727	29845631	2	Mir219a-2	325	2.00811	2.85885e-06	0.281374
2	C2	chr14	69609167	69695834	1	Loxl2	666	1.85836	2.86778e-06	0.100398
2	C2	chr1	94797442	94802472	1	4930440C22Rik	646	1.34455	3.13826e-06	0.142228
2	C2	chr18	64340364	64398488	1	Onecut2	457	1.34659	3.19476e-06	0.239449
2	C2	chr10	129802523	129801564	2	Olfr811	1125	1.7356	3.27255e-06	0.19215
2	C2	chr10	88091072	88092374	1	Pmch	736	1.3361	3.59526e-06	0.121583
2	C2	chr3	108537584	108544697	1	1700013F07Rik	849	1.45816	4.11788e-06	0.286616
2	C2	chr6	131247362	131219235	2	Klra2	1131	1.62701	4.16461e-06	0.03484
2	C2	chr2	132946036	132904179	2	Fermt1	1468	1.5366	4.23953e-06	0.101769
2	C2	chr14	63436394	63465502	1	Fam167a	596	1.32582	5.01623e-06	0.0966588
2	C2	chr8	95853508	95835923	2	Slc38a7	812	1.27557	5.11496e-06	0.267169
2	C2	chr3	48609100	48605731	2	1700018B24Rik	192	1.49031	6.16063e-06	0.19397
2	C2	chr10	93488768	93516761	1	Hal	776	1.41081	6.75995e-06	0.116765
2	C2	chr9	7784390	7784440	1	Mir5618	29	1.27903	7.69323e-06	0.304092
2	C2	chr8	72099762	72100706	1	Olfr373	562	1.71475	7.86641e-06	0.122551
2	C2	chr17	23975230	23972127	2	Prss30	238	1.89819	8.44226e-06	0.300456
2	C2	chr11	83522099	83511679	2	Heatr9	1034	1.807	8.67748e-06	0.149854
2	C2	chr17	24878770	24882008	1	Igfals	287	1.31646	8.81544e-06	0.265254
2	C2	chr2	120314165	120299957	2	Pla2g4f	1261	1.77472	9.0029e-06	0.11508
2	C2	chr15	34495246	34484022	2	Rida	119	2.21547	9.64859e-06	0.0962447
2	C2	chr17	55986511	55996881	1	Fsd1	941	1.60619	9.82696e-06	0.206318
2	C2	chr1	65926522	65928304	1	Crygf	361	1.35974	1.09967e-05	0.15756
2	C2	chr1	37218278	37263384	1	Cnga3	158	1.72489	1.19489e-05	0.211271
2	C2	chrX	101734147	101731535	2	Cxcr3	649	1.57527	1.83047e-05	0.309284
2	C2	chr19	10993250	10978307	2	Ms4a15	280	1.2559	1.99794e-05	0.148428
2	C2	chr13	23915007	23897889	2	Slc17a4	212	1.42226	2.39147e-05	0.139951
2	C2	chr15	76269839	76266787	2	Mirt2	357	1.64824	2.7254e-05	0.142807
2	C2	chr17	34475937	34469042	2	Btnl4	565	2.19922	2.84174e-05	0.127894
2	C2	chr17	34238905	34245908	1	H2-Ob	556	1.7367	2.85821e-05	0.147165
2	C2	chr8	109579172	109575128	2	Hp	940	2.07384	4.27924e-05	0.177021
2	C2	chr19	10740947	10786043	1	A430093F15Rik	270	1.30354	4.59082e-05	0.155845
2	C2	chr7	46732543	46727998	2	Saa4	972	2.29111	4.78535e-05	0.132132
2	C2	chr15	54410774	54466358	1	Colec10	204	1.51714	6.8965e-05	0.0852423
2	C2	chr6	3399571	3372257	2	Samd9l	2	1.36405	6.98857e-05	0.131414
2	C2	chr6	65144730	65117293	2	Hpgds	482	1.2608	7.66217e-05	0.135059
2	C2	chr16	32487879	32475578	2	Slc51a	342	1.6544	8.55229e-05	0.226052
2	C2	chr5	120777659	120753098	2	Oas3	921	1.38355	9.12739e-05	0.065454
2	C2	chr15	101532820	101525026	2	Krt84	832	1.51268	0.000110555	0.16852
2	C2	chr10	76562272	76570200	1	Spatc1l	474	2.61885	0.000116652	0.124402
2	C2	chr5	38275972	38304217	1	Otop1	315	1.38527	0.000127944	0.1104
2	C2	chr7	140345987	140345052	2	Olfr60	2025	1.6982	0.000142247	0.0740305
2	C2	chr14	51853998	51854465	1	Ear7	391	1.66298	0.000157749	0.204991
2	C2	chr2	92594602	92594676	1	Mir7222	1029	2.85097	0.000159204	0.249252
2	C2	chr7	99735145	99736095	1	Olfr520	1341	1.25875	0.000162572	0.262515
2	C2	chr9	92267361	92267258	2	Mir6386	938	1.96559	0.000221276	0.153177
2	C2	chr12	69963409	69969744	1	Gm3086	300	1.3694	0.000259535	0.312167
2	C2	chrX	38018815	38013908	2	Btg1-ps1	244	1.33867	0.000270738	0.153598
2	C2	chr16	59362216	59361316	2	Olfr209	567	2.15833	0.000293056	0.0407365
2	C2	chr7	30861470	30860568	2	Ffar1	681	2.22185	0.000294313	0.186849
2	C2	chr6	132754730	132755659	1	Tas2r124	1154	2.56114	0.000306242	0.183047
2	C2	chr7	84528954	84578339	1	Gm2115	1224	1.30643	0.000445658	0.0978094
2	C2	chr12	29686445	29675630	2	C630031E19Rik	126	1.50817	0.000469361	0.102388
2	C2	chr11	103208548	103198944	2	1700023F06Rik	1500	1.55065	0.000480137	0.217675
2	C2	chr4	134227383	134211968	2	Catsper4	1064	1.75006	0.000582076	0.105367
2	C2	chr10	3267771	3256208	2	H60c	2	1.34232	0.000613299	0.0484776
2	C2	chr7	141839072	141873085	1	Muc5b	2099	1.84644	0.000648108	0.154301
2	C2	chr2	26380653	26362765	2	Snapc4	251	1.27696	0.000672378	0.226111
2	C2	chr10	129133766	129132831	2	Olfr770	1090	1.96752	0.000836687	0.140986
2	C2	chr11	83530518	83525778	2	Ccl5	1035	1.85479	0.000933373	0.153153
2	C2	chr7	140373608	140372685	2	Olfr530	2026	1.69892	0.00105107	0.0875482
2	C2	chr12	112760655	112768986	1	Pld4	792	1.30021	0.00117801	0.232158
2	C2	chr11	83191330	83215154	1	Slfn3	1022	1.43556	0.00127164	0.119217
2	C2	chr10	128989914	128990852	1	Olfr9	1084	1.89626	0.00128131	0.0816871
2	C2	chr10	129112423	129111485	2	Olfr769	1089	1.80578	0.00143341	0.140955
2	C2	chr3	108364911	108380057	1	Mybphl	843	1.49783	0.00146808	0.100115
2	C2	chr9	37803889	37804936	1	Olfr876	305	1.86948	0.0016449	0.0961623
2	C2	chr5	137871758	137865829	2	Pilrb2	1178	1.29551	0.0016547	0.05364
2	C2	chr7	46742980	46740499	2	Saa1	973	2.84389	0.00168069	0.101141
2	C2	chr16	88932264	88931804	2	Krtap19-9b	666	2.24735	0.00181743	0.0735601
2	C2	chr5	28245788	28200819	2	Cnpy1	158	1.47403	0.00183207	0.0930188
2	C2	chr7	140247301	140299800	1	5830411N06Rik	2022	1.59081	0.00189199	0.0614306
2	C2	chr19	45560615	45578287	1	Dpcd	662	1.39419	0.00190811	0.329167
2	C2	chr17	36989504	36986855	2	H2-M5	711	1.60774	0.00197106	0.121939
2	C2	chr10	129011287	129012216	1	Olfr763	1085	1.32883	0.00221119	0.0771506
2	C2	chr6	3288519	3317019	1	Gm8579	1	1.39912	0.00228432	0.0230471
2	C2	chr14	51853768	51854643	1	Ear6	390	1.76352	0.00245947	0.112301
2	C2	chr1	20356454	20392300	1	4930486I03Rik	72	1.69247	0.00265095	0.0451459
2	C2	chrX	37607686	37602895	2	Rhox4f	233	1.42372	0.00268601	0.0303294
2	C2	chr4	138877942	138882814	1	Pla2g2e	1163	1.31783	0.0034368	0.14752
2	C2	chr7	24777204	24784656	1	Ceacam10	462	1.42027	0.00353188	0.0979387
2	C2	chr2	180929023	180934010	1	Birc7	2008	1.25513	0.00365127	0.113294
2	C2	chr2	90002408	90003322	1	Olfr1262	969	3.16475	0.00368765	0.0698729
2	C2	chr2	143789186	143747583	2	Pcsk2os2	1500	1.5712	0.00376606	0.0672822
2	C2	chr8	13060908	13075006	1	Proz	80	1.72901	0.00386112	0.0543506
2	C2	chr14	51800046	51826359	1	AY358078	389	1.55404	0.00413168	0.0256376
2	C2	chr17	42692284	42656887	2	Adgrf4	791	1.67437	0.00425433	0.0845412
2	C2	chr9	27396807	27401711	1	Spata19	229	1.31789	0.00456478	0.0688894
2	C2	chr8	119612747	119616926	1	Adad2	1036	1.76513	0.00476955	0.114522
2	C2	chr11	51220418	51189833	2	Platr20	364	1.47787	0.00563606	0.087647
2	C2	chr9	36693220	36698837	1	Acrv1	281	2.30914	0.00634293	0.0662446
2	C2	chr11	58757667	58758587	1	Olfr316	482	1.46966	0.00700704	0.102268
2	C2	chr9	39961044	39954257	2	Olfr976	390	2.23068	0.00894226	0.0506493
2	C2	chr2	111292270	111293211	1	Olfr1278	1131	3.48581	0.00909026	0.0240071
2	C2	chr9	78314797	78311972	2	Omt2a	859	1.89304	0.00923897	0.135101
2	C2	chr13	60864416	60842612	2	4930486L24Rik	542	1.77355	0.00930963	0.0552259

## Sheet: C3
group	group_name	seqnames	start	end	strand	name	idx	Log2FC	FDR	MeanDiff
3	C3	chr4	53159895	53030789	2	Abca1	330	2.96311	1.5074e-67	6.11599
3	C3	chr9	106247954	106233455	2	Alas1	1054	2.72795	8.3606e-65	4.36775
3	C3	chr9	86695914	86581363	2	Me1	900	2.08411	4.50002e-59	5.53467
3	C3	chr9	106222598	106226876	1	Tlr9	1053	2.66555	8.06301e-47	1.6448
3	C3	chr9	57998041	58027023	1	Cyp11a1	647	1.62833	1.3986e-44	2.63131
3	C3	chr8	11312826	11198423	2	Col4a1	56	1.37485	1.92401e-41	1.63113
3	C3	chr9	58032274	58048997	1	Gm16130	648	1.80549	9.28995e-40	1.70985
3	C3	chr2	14604306	14987908	1	Cacnb2	113	1.7216	3.29183e-39	0.968857
3	C3	chr2	58566828	58388644	2	Acvr1	563	1.73135	3.87381e-39	2.10892
3	C3	chr9	86467154	86555806	1	Dop1a	897	1.6829	5.67604e-36	1.49871
3	C3	chr9	40531383	40293234	2	Gramd1b	404	1.39552	2.44705e-35	5.25596
3	C3	chr9	86743633	86757508	1	Prss35	902	1.60781	6.15394e-35	1.37991
3	C3	chr9	58118823	58028674	2	Ccdc33	649	1.61127	4.60513e-34	1.05919
3	C3	chr9	51914429	51927003	1	4933407I05Rik	556	1.40715	1.46768e-33	1.31801
3	C3	chr9	51963602	51943023	2	Fdx1	557	1.34789	1.50698e-33	2.72095
3	C3	chr9	86571842	86552476	2	Pgm3	898	1.73002	1.42233e-31	1.8344
3	C3	chr13	53286109	53109317	2	Ror2	437	1.33531	2.81418e-31	0.672312
3	C3	chr15	74881704	74878336	2	2010109I03Rik	316	2.09311	5.06589e-30	0.923836
3	C3	chr9	40333472	40343337	1	1700110K17Rik	405	1.43881	8.40164e-30	2.84322
3	C3	chr1	131962915	131982972	1	Slc45a3	775	1.98199	4.7253e-28	0.811053
3	C3	chr7	36698118	36773457	1	Tshz3	750	1.66767	2.48607e-27	0.337813
3	C3	chr9	86571988	86574899	1	Rwdd2a	899	1.54716	6.81166e-26	2.3718
3	C3	chr5	119670862	119684724	1	Tbx3	903	1.59966	5.29577e-25	0.916513
3	C3	chr14	77874917	77826217	2	Dnajc15	745	1.61184	1.12545e-24	0.999324
3	C3	chr7	70337852	70178868	2	Gm29683	1109	1.41828	1.47386e-24	0.476753
3	C3	chr1	45311538	45349706	1	Col3a1	225	1.54775	2.63713e-24	0.487982
3	C3	chr3	122729158	122859374	1	Pde5a	920	1.34061	2.69667e-24	0.618663
3	C3	chr5	119200018	119194313	2	Gm7538	900	1.83033	6.34048e-24	0.403305
3	C3	chr14	69029289	69041401	1	Stc1	657	2.09064	8.68584e-23	0.751638
3	C3	chr16	65815633	65863066	1	Vgll3	587	1.78374	3.22253e-22	0.409342
3	C3	chr15	74955051	74959905	1	Ly6e	317	1.25417	4.74164e-22	0.516206
3	C3	chr1	167001417	167091302	1	Fam78b	1061	1.68623	9.97389e-22	0.378866
3	C3	chr4	145315147	145268976	2	Tnfrsf8	1275	1.34332	4.61008e-21	0.463026
3	C3	chr15	82380260	82370527	2	Cyp2d22	549	1.66994	5.29013e-21	1.35765
3	C3	chr11	82035577	82037452	1	Ccl2	996	2.73583	5.47221e-21	0.626381
3	C3	chr8	25808513	25815982	1	Star	240	1.58765	6.03568e-21	1.49845
3	C3	chr3	122984447	122933601	2	Usp53	925	1.4157	3.73298e-20	1.05319
3	C3	chr5	113015538	112910478	2	Grk3	800	1.81318	3.96039e-20	0.38973
3	C3	chr10	87007942	86841210	2	Stab2	730	1.50532	1.19568e-19	0.48503
3	C3	chr8	102785111	102632095	2	Cdh11	817	1.35292	1.20968e-19	0.336783
3	C3	chr15	74746687	74742839	2	Slurp2	307	3.11466	3.77843e-19	0.627859
3	C3	chr15	74841643	74834892	2	Cyp11b1	314	3.38745	5.71248e-19	0.433055
3	C3	chr7	114745766	114850380	1	Insc	1706	1.28235	6.44416e-19	0.288471
3	C3	chr5	116422864	116408491	2	Hspb8	880	1.61849	1.86258e-18	0.551111
3	C3	chr4	53270232	53261356	2	AI427809	332	1.3363	2.2406e-18	0.705753
3	C3	chr11	18095986	18103385	1	Gm12018	129	1.64682	3.75396e-18	0.208471
3	C3	chr1	74792019	74804176	1	Wnt10a	424	1.27499	4.91678e-18	0.680822
3	C3	chr15	74752979	74747856	2	Lynx1	308	2.48644	6.18699e-18	0.569132
3	C3	chr10	71201745	71204488	1	1700113B09Rik	420	1.52958	2.51911e-17	0.465055
3	C3	chr9	58221150	58221254	1	Mir6385	654	2.19832	4.87295e-17	0.727275
3	C3	chr1	55131245	55154899	1	Mob4	268	1.35142	2.7747e-16	0.768219
3	C3	chr15	78544345	78537015	2	Sstr3	432	1.3857	3.91469e-16	0.792212
3	C3	chr8	103347534	103343878	2	1600027J07Rik	818	1.50056	1.43893e-15	0.341335
3	C3	chr6	34412362	34423137	1	Akr1b7	175	1.79438	2.03728e-15	0.334496
3	C3	chr2	14720642	14722622	1	Gm13315	114	1.53863	2.08725e-15	0.274439
3	C3	chr2	52291002	52315240	1	4930573O16Rik	542	1.27638	4.34443e-15	0.311443
3	C3	chr8	37024238	36985573	2	G630064G18Rik	307	1.25504	1.01929e-14	0.257769
3	C3	chr15	82452377	82456827	1	Cyp2d9	553	2.47765	1.35497e-14	0.655954
3	C3	chr4	126148003	126149874	1	Eva1b	902	1.44254	1.55367e-14	0.896453
3	C3	chr6	118880158	118885543	1	4931430N09Rik	908	1.26501	1.71452e-14	0.404871
3	C3	chr2	74704615	74707933	1	Hoxd8	677	1.25339	2.43166e-14	0.50039
3	C3	chr2	150668240	150618111	2	Acss1	1567	1.3986	1.14976e-13	0.265392
3	C3	chr3	138277645	138290691	1	Adh1	1023	1.96634	1.21647e-13	0.37067
3	C3	chr16	5132481	5086291	2	Ppl	41	1.3191	1.28774e-13	0.258889
3	C3	chr2	74697763	74700208	1	Hoxd9	676	1.36166	1.40535e-13	0.636861
3	C3	chr15	74856318	74851010	2	Cyp11b2	315	1.97135	1.79449e-13	0.185799
3	C3	chr10	26079052	25991186	2	Tmem200a	157	1.71493	2.02459e-13	0.217326
3	C3	chr2	104122769	104124746	1	A930018P22Rik	1084	1.25811	2.12767e-13	0.796605
3	C3	chr9	21496564	21496495	2	Mir199a-1	166	1.47627	1.88113e-12	0.61434
3	C3	chr13	119755882	119710094	2	Nim1k	929	1.47674	1.95643e-12	0.465379
3	C3	chr7	3394042	3415605	1	Cacng8	11	1.68486	2.03221e-12	0.194764
3	C3	chr7	30973804	30989726	1	Fam187b	688	1.34186	4.66662e-12	0.394898
3	C3	chr15	82407194	82402846	2	Cyp2d10	552	1.70537	6.74982e-12	0.480344
3	C3	chr5	119108236	119114543	1	1700081H04Rik	899	1.33156	9.75782e-12	0.2016
3	C3	chr3	19957054	20009750	1	Cp	64	1.45113	2.65646e-11	0.205901
3	C3	chr15	82394022	82389154	2	Cyp2d11	550	2.66664	2.68461e-11	0.481836
3	C3	chr15	99579056	99584545	1	Aqp2	775	1.48038	5.79048e-11	0.51997
3	C3	chr12	81228284	81243258	1	Gm3693	411	1.30063	7.77259e-11	0.176614
3	C3	chr13	54789405	54796775	1	Tspan17	460	1.34287	1.37245e-10	0.358945
3	C3	chr6	112459505	112472872	1	Cav3	815	1.37516	2.00323e-10	0.170159
3	C3	chr9	67832330	67830532	2	C2cd4a	773	1.52553	2.0061e-10	0.389538
3	C3	chr4	41697091	41657498	2	Cntfr	181	1.37056	2.80278e-10	0.28803
3	C3	chr10	76562226	76545871	2	4930483K19Rik	473	2.38366	5.0848e-10	0.428298
3	C3	chr3	122801980	122795091	2	4930447N08Rik	921	1.43086	8.24473e-10	0.203039
3	C3	chr7	31059935	31070935	1	Lgi4	693	1.38882	1.14365e-09	0.311954
3	C3	chr7	79732776	79721164	2	Plin1	1155	1.55196	2.01441e-09	0.387862
3	C3	chr4	45890303	45950774	1	Ccdc180	277	1.47172	2.70744e-09	0.268995
3	C3	chr3	138217773	138232042	1	Adh7	1022	1.56569	2.78227e-09	0.271416
3	C3	chr4	57916264	57908384	2	D630039A03Rik	357	1.28738	3.5946e-09	0.288718
3	C3	chr2	74691891	74695106	1	Hoxd10	675	1.33182	5.97177e-09	0.413261
3	C3	chr15	82354291	82350139	2	Ndufa6	548	1.68585	6.85827e-09	0.154504
3	C3	chr8	80058008	79965851	2	Hhip	613	1.25538	6.96052e-09	0.324462
3	C3	chr15	74819076	74834871	1	Gml2	313	2.98076	7.17705e-09	0.148755
3	C3	chr7	73310380	73315193	1	4930429H19Rik	1117	1.35542	8.02224e-09	0.141573
3	C3	chr2	172979842	172993576	1	Spo11	1922	2.00837	8.52339e-09	0.165092
3	C3	chr7	3423445	3421665	2	3300002P13Rik	14	1.47576	1.32589e-08	0.169861
3	C3	chr7	31055656	31051678	2	Fxyd1	692	1.35921	1.42683e-08	0.4274
3	C3	chr2	35819190	35823385	1	9030204H09Rik	451	1.33471	1.7175e-08	0.208688
3	C3	chr2	166793767	166799492	1	Trp53rkb	1865	1.69308	1.93072e-08	0.179099
3	C3	chr15	99591028	99594829	1	Aqp5	776	1.88999	1.97838e-08	0.480601
3	C3	chr5	91074617	91093649	1	Ereg	582	1.25187	2.21846e-08	0.400566
3	C3	chr7	120201988	120186384	2	Crym	1750	2.41892	2.35771e-08	0.156467
3	C3	chr13	54783998	54788459	1	Eif4e1b	459	1.47451	3.14703e-08	0.252298
3	C3	chr7	3415066	3415156	1	Gm23450	12	2.14847	3.49369e-08	0.355656
3	C3	chr11	96323126	96347930	1	Hoxb3	1222	1.27523	3.61279e-08	0.202065
3	C3	chr15	82393978	82393919	2	Mir7684	551	2.85555	3.62022e-08	0.418582
3	C3	chr6	52158317	52155367	2	Hoxa1	377	1.44038	4.42649e-08	0.295924
3	C3	chr7	31076697	31070535	2	Fxyd3	694	1.41981	4.59705e-08	0.195407
3	C3	chr9	40101488	40100544	2	Olfr984	398	2.05739	5.83871e-08	0.14649
3	C3	chr11	104132781	104175523	1	Crhr1	1516	1.4647	5.85775e-08	0.119404
3	C3	chr9	67759437	67760933	1	C2cd4b	772	1.45162	6.47782e-08	0.282672
3	C3	chr1	166999730	166974023	2	Gm16701	1060	1.2623	8.58426e-08	0.17306
3	C3	chr2	154008276	154016073	1	Bpifa2	1650	2.03254	9.4991e-08	0.177857
3	C3	chr3	138240405	138210717	2	0610031O16Rik	1021	1.31904	1.39025e-07	0.265968
3	C3	chr7	31051454	31042515	2	Fxyd7	691	1.31385	1.91622e-07	0.311707
3	C3	chr4	156013695	156016589	1	Tnfrsf4	1443	1.4954	2.28142e-07	0.291478
3	C3	chr11	102145513	102149528	1	Nags	1457	1.37945	2.39115e-07	0.483337
3	C3	chr6	52158524	52162020	1	Hotairm1	376	1.35276	2.39137e-07	0.254328
3	C3	chr2	35558702	35549534	2	Gm13446	448	1.4354	2.8583e-07	0.193427
3	C3	chr3	132630191	132644649	1	Gimd1	981	1.65598	3.78175e-07	0.151778
3	C3	chr10	76531605	76557139	1	Lss	472	1.28765	4.39455e-07	0.482806
3	C3	chr3	95241109	95236920	2	Gm128	627	1.27163	4.8854e-07	0.250995
3	C3	chr2	154190818	154220343	1	Bpifb1	1654	1.30322	6.03915e-07	0.284277
3	C3	chr15	74799968	74796874	2	Ly6k	311	2.0893	7.68174e-07	0.204
3	C3	chr6	115931927	115938830	1	Rho	871	1.55245	9.15102e-07	0.287792
3	C3	chr12	11299887	11299944	1	Mir7675	53	1.43866	1.09199e-06	0.179515
3	C3	chr5	119691218	119685088	2	Tbx3os2	904	1.74564	1.1059e-06	0.289273
3	C3	chr12	103657218	103646630	2	Serpina6	597	1.76997	1.19927e-06	0.161245
3	C3	chr12	104236242	104254405	1	Serpina3h	615	1.54677	1.35096e-06	0.0909329
3	C3	chr1	139501707	139523756	1	F13b	879	2.05283	1.61822e-06	0.163023
3	C3	chr9	40128039	40126924	2	Olfr985	399	1.78422	1.74132e-06	0.251123
3	C3	chr7	31042331	31032723	2	Fxyd5	689	1.35766	2.22147e-06	0.152681
3	C3	chr9	49427021	49415222	2	Ankk1	521	2.0337	2.69306e-06	0.0796721
3	C3	chr11	82045712	82047525	1	Ccl7	997	1.98222	2.88646e-06	0.117651
3	C3	chr2	171962824	171956879	2	1700028P15Rik	1910	1.26231	2.95948e-06	0.177467
3	C3	chrX	142306198	142304753	2	Kcne1l	873	1.83739	4.1397e-06	0.295445
3	C3	chr7	24349224	24353833	1	Lypd5	443	1.98757	4.73833e-06	0.153291
3	C3	chr14	51451962	51461293	1	Vmn2r89	385	1.38753	5.68581e-06	0.348825
3	C3	chr12	80507206	80517954	1	2310002D06Rik	396	1.27365	6.83853e-06	0.144372
3	C3	chr7	3332955	3366948	1	Cacng7	10	1.32799	8.65615e-06	0.116164
3	C3	chr10	77835947	77837251	1	Krtap10-10	503	2.61302	1.02823e-05	0.16221
3	C3	chr7	30763756	30781066	1	Dmkn	677	1.63639	1.04351e-05	0.203596
3	C3	chr9	87015537	87019916	1	Ripply2	904	1.25025	1.56193e-05	0.103208
3	C3	chr15	74763567	74762056	2	Ly6d	309	2.165	1.65732e-05	0.243025
3	C3	chr15	82298984	82314558	1	Wbp2nl	544	1.40504	1.6687e-05	0.106896
3	C3	chr9	58488603	58499742	1	Insyn1	661	1.26612	2.07894e-05	0.151933
3	C3	chr15	82212815	82206952	2	Shisa8	539	1.26315	2.24667e-05	0.344199
3	C3	chr2	163853750	163858874	1	Kcnk15	1790	1.468	2.77352e-05	0.302187
3	C3	chr16	59110608	59109679	2	Olfr193	553	1.85651	2.8948e-05	0.159028
3	C3	chr4	19719886	19716733	2	Gm12354	79	1.3409	3.19849e-05	0.123487
3	C3	chr3	138374121	138388291	1	Adh6-ps1	1025	1.57458	3.80252e-05	0.104878
3	C3	chr15	82198122	82198190	1	Mir33	538	1.46002	4.73835e-05	0.323005
3	C3	chr9	119209105	119192974	2	Slc22a13	1262	1.50554	7.12129e-05	0.0729352
3	C3	chr9	37897406	37898338	1	Olfr145	307	1.93371	7.7657e-05	0.130127
3	C3	chr8	123130106	123130172	1	Mir7080	1102	1.32791	0.000108124	0.245963
3	C3	chr4	139653538	139670280	1	Tas1r2	1180	1.4927	0.000123358	0.180854
3	C3	chr15	74778859	74770908	2	D730001G18Rik	310	2.21959	0.000125625	0.117018
3	C3	chr3	146597149	146631483	1	Uox	1083	1.5007	0.000164442	0.0904042
3	C3	chr11	35798884	35797380	2	Fbll1	240	1.27094	0.000194882	0.262123
3	C3	chr4	42734879	42712687	2	Gm2192	200	1.44275	0.000198333	0.0590439
3	C3	chr12	104263122	104269365	1	Serpina3i	616	1.82079	0.000259484	0.137739
3	C3	chr19	11536849	11558466	1	Ms4a4d	297	1.25911	0.000269838	0.062388
3	C3	chr4	138775735	138782143	1	Pla2g2d	1159	1.35617	0.000368838	0.186258
3	C3	chr7	40899278	40929968	1	Vstm2b	765	1.45925	0.000384288	0.0683372
3	C3	chr10	77827070	77826169	2	Krtap10-4	502	2.88532	0.000390512	0.105598
3	C3	chr14	51203695	51204156	1	Ear14	381	1.63177	0.000429153	0.126116
3	C3	chr10	77852859	77853788	1	Gm10318	504	1.50156	0.000440264	0.0693094
3	C3	chr7	30914832	30899183	2	Mag	683	1.42766	0.00050567	0.115614
3	C3	chr19	11196723	11169418	2	Ms4a13	286	2.95439	0.000558442	0.0404596
3	C3	chr19	11492038	11512577	1	Gm8369	295	1.46451	0.00061452	0.0496374
3	C3	chr3	146641932	146651715	1	Gm16325	1084	1.77996	0.00080029	0.062642
3	C3	chr9	67729577	67729499	2	Mir7242	771	1.72296	0.000801865	0.0706282
3	C3	chr9	7571396	7581885	1	Mmp27	24	1.28259	0.000841882	0.0908592
3	C3	chr1	38939149	38950276	1	Nms	177	1.2677	0.00116884	0.0557321
3	C3	chr12	104236242	104241934	1	Serpina3g	614	1.43113	0.0014518	0.0806558
3	C3	chr11	83578636	83572917	2	Ccl9	1036	1.77878	0.00393636	0.103302
3	C3	chr19	38097079	38114263	1	Ffar4	546	1.44358	0.00476205	0.0488892
3	C3	chr7	31040317	31040258	2	Mir7050	690	1.6749	0.00515915	0.153185
3	C3	chr8	72099762	72100706	1	Olfr373	562	1.67077	0.00545544	0.0937945
3	C3	chr15	74728026	74726644	2	Slurp1	305	1.5423	0.00557083	0.168753
3	C3	chr11	96111962	96098916	2	Calcoco2	1208	1.53488	0.00811902	0.10988
3	C3	chr10	77814682	77815404	1	Gm2696	501	2.03264	0.00984282	0.0965728

## Sheet: C4
group	group_name	seqnames	start	end	strand	name	idx	Log2FC	FDR	MeanDiff
4	C4	chr14	43923368	43922898	2	Ear10	272	1.44548	0.00137395	0.19141
4	C4	chr16	97997347	98016756	1	B230307C23Rik	768	2.68942	0.00771981	0.051432

## Sheet: C5
group	group_name	seqnames	start	end	strand	name	idx	Log2FC	FDR	MeanDiff
5	C5	chr2	121807057	121545529	2	Frmd5	1298	1.79049	1.3633e-98	11.8288
5	C5	chr7	113513834	113570888	1	Far1	1695	2.0104	7.50052e-84	3.2305
5	C5	chr7	113564987	113538026	2	Far1os	1696	2.70829	7.50052e-84	2.76018
5	C5	chr9	102988712	103096001	1	Slco2a1	1018	2.43104	6.32163e-79	3.81185
5	C5	chr9	48836222	48654297	2	Zbtb16	513	1.49706	4.30805e-74	3.25865
5	C5	chr7	79273266	79361601	1	Abhd2	1146	1.89794	2.34313e-69	3.63385
5	C5	chr13	105294818	105130575	2	Rnf180	851	1.98324	2.0315e-68	3.00996
5	C5	chr6	38876190	38697840	2	Hipk2	212	1.66818	1.84059e-58	2.1881
5	C5	chr12	45074483	44852486	2	Stxbp6	198	1.27472	7.19267e-52	1.98828
5	C5	chr10	5551482	5020192	2	Syne1	13	1.60217	4.10229e-50	1.79889
5	C5	chr6	147690241	147702374	1	1700049E15Rik	1292	1.60207	7.58219e-50	1.17202
5	C5	chr13	89742512	89655310	2	Vcan	722	1.64494	1.12605e-49	1.94513
5	C5	chr9	66593115	66514639	2	Usp3	759	1.27729	3.3692e-48	2.84418
5	C5	chr1	40324627	40365471	1	Il1rl2	194	1.75393	2.25599e-47	1.20546
5	C5	chr2	121506723	121544860	1	Wdr76	1297	1.8078	1.04746e-46	1.36692
5	C5	chr10	89533622	89454234	2	Nr1h4	752	1.76108	1.38535e-46	1.12762
5	C5	chr14	105623770	105623642	2	Mir6390	812	1.91502	1.38254e-45	1.2686
5	C5	chr12	44328885	44601846	1	Nrcam	197	2.0029	2.40999e-44	1.40825
5	C5	chr2	65239403	65088339	2	Cobll1	593	1.42833	5.0513e-44	1.41709
5	C5	chr5	15934691	16374511	1	Cacna2d1	66	1.58528	1.79182e-43	1.95195
5	C5	chr2	151542483	151561691	1	Fkbp1a	1581	1.79402	4.48015e-43	1.474
5	C5	chr3	50443613	50364936	2	Slc7a11	194	1.54358	1.63179e-42	1.11087
5	C5	chr19	32108168	31984646	2	Asah2	487	1.79763	2.80854e-41	1.19372
5	C5	chr1	153332786	153218922	2	Lamc1	926	1.32274	1.50659e-40	1.27704
5	C5	chr2	79635425	79672966	1	Itprid2	712	1.55396	3.35747e-38	1.05377
5	C5	chr14	66124522	66084372	2	Ephx2	631	1.26032	4.66307e-37	2.3832
5	C5	chr7	113388573	113385576	2	Pth	1694	1.47847	7.79518e-37	0.939193
5	C5	chr4	108165437	108179308	1	Echdc2	648	1.29778	4.26238e-36	0.683169
5	C5	chr17	27556574	27563672	1	Hmga1	388	1.51547	1.64863e-35	1.96776
5	C5	chr1	166127898	166098148	2	Dusp27	1051	1.55604	2.2607e-35	0.702332
5	C5	chr10	17095782	16951094	2	Gm20125	68	1.31796	1.08715e-34	1.04054
5	C5	chr4	108087357	108087449	1	Mir6397	647	1.38996	3.33973e-34	1.46237
5	C5	chr1	40225080	40316177	1	Il1r1	193	1.45195	3.97905e-34	0.978122
5	C5	chr13	91741521	91786148	1	Acot12	731	1.68815	3.43745e-33	0.787687
5	C5	chr1	153186447	153122756	2	Lamc2	925	1.94029	3.89143e-33	0.779122
5	C5	chr7	132317155	132236255	2	Chst15	1948	1.42775	3.08624e-32	1.29918
5	C5	chr7	28267881	28269168	1	Eid2	560	1.54364	1.95432e-31	1.91857
5	C5	chr2	136713450	136782428	1	Snap25	1480	1.72214	3.18562e-31	0.769875
5	C5	chr11	70166623	70170836	1	Clec10a	724	1.39431	9.2727e-31	0.801148
5	C5	chr4	6991557	6687386	2	Tox	24	1.29493	1.40213e-30	1.13289
5	C5	chr6	31063093	31063023	2	Mir29b-1	158	1.3782	9.08209e-30	1.81817
5	C5	chr11	105066835	105117537	1	Efcab3	1524	1.88021	3.22458e-29	0.439308
5	C5	chr17	43389466	43459557	1	Adgrf5	797	1.32691	6.72165e-29	0.894707
5	C5	chr12	102685020	102684928	2	Mir1936	577	1.36689	1.3095e-28	0.979154
5	C5	chr2	52038113	52056681	1	Tnfaip6	539	1.67773	2.73026e-28	0.709658
5	C5	chr9	14740733	14696232	2	Piwil4	58	1.60896	4.91822e-28	0.605235
5	C5	chr6	147264013	147252109	2	Pthlh	1290	1.76731	5.16848e-28	0.789324
5	C5	chr6	141946962	141907281	2	Slco1a1	1236	1.40108	8.53565e-28	0.431664
5	C5	chr12	109603945	109661716	1	Rian	683	2.04524	2.38805e-27	0.603391
5	C5	chr17	40880558	40875482	2	9130008F23Rik	785	1.77076	3.02045e-27	1.0416
5	C5	chr12	109618258	109618336	1	Mir370	686	2.40027	3.05064e-26	0.787887
5	C5	chr11	70213910	70216414	1	Slc16a11	725	1.26601	1.81157e-25	1.33767
5	C5	chr11	70130357	70137548	1	Mgl2	723	1.76127	2.68065e-25	0.898294
5	C5	chr2	151494182	151511310	1	Nsfl1c	1580	1.34543	1.93963e-24	0.286703
5	C5	chr8	27174646	27138773	2	Rab11fip1	257	1.39622	7.66368e-23	0.742423
5	C5	chr13	35212048	35210660	2	1700019C18Rik	315	1.95805	2.19151e-22	0.84465
5	C5	chr15	38728516	38713483	2	Gm45924	154	1.71172	2.46466e-22	0.542893
5	C5	chr4	119294513	119277327	2	Ybx1	813	1.29718	3.13754e-21	1.31431
5	C5	chr5	91402994	91357261	2	Btc	585	1.33957	3.55376e-21	0.382498
5	C5	chr8	27142910	27149706	1	4933416M07Rik	256	1.75883	7.40699e-21	0.78331
5	C5	chr4	43730034	43734534	1	Spaar	239	1.26408	1.73786e-20	1.07814
5	C5	chr5	24645453	24648860	1	1700022A21Rik	127	1.28381	1.88745e-20	1.03668
5	C5	chr3	105801381	105727260	2	Rap1a	786	1.48974	2.21591e-20	0.662887
5	C5	chr13	91741872	91701665	2	4833422C13Rik	730	1.78708	4.80029e-20	0.394279
5	C5	chr11	4441103	4346383	2	Hormad2	36	1.2869	5.38583e-20	0.404223
5	C5	chr8	104170513	104219098	1	Bean1	822	1.51024	9.76424e-20	0.508951
5	C5	chr3	103859795	103912252	1	Ptpn22	766	1.53162	1.36039e-19	0.391437
5	C5	chr14	105589549	105594928	1	9330188P03Rik	811	1.67693	3.22837e-19	0.334771
5	C5	chr2	150904731	150832515	2	Abhd12	1572	1.28263	1.19358e-18	0.753442
5	C5	chr5	97392330	97382209	2	Naa11	634	1.92698	1.19358e-18	0.441672
5	C5	chr6	145115636	145174928	1	Lrmp	1262	1.36179	1.42721e-18	0.687883
5	C5	chr12	109636012	109636080	1	AF357425	687	2.24488	1.62526e-18	0.614245
5	C5	chr2	89667884	89666928	2	Olfr1251	957	1.71465	1.6988e-18	1.16278
5	C5	chr19	30175441	30098441	2	Gldc	478	1.47356	1.83141e-18	0.488672
5	C5	chr1	194938821	194961292	1	Cd34	1351	1.33193	2.88839e-18	0.606158
5	C5	chr10	89621249	89574020	2	Slc17a8	753	1.39588	6.1463e-18	0.353867
5	C5	chr11	108395297	108414396	1	Apoh	1576	1.31582	6.16001e-18	0.336699
5	C5	chr3	90612894	90614414	1	S100a6	524	1.56602	6.59581e-18	1.11518
5	C5	chr13	117602320	117981028	1	Hcn1	915	1.25042	8.98453e-18	0.715486
5	C5	chr14	114831965	114861327	1	4930524C18Rik	819	1.83876	9.70187e-18	0.493322
5	C5	chr16	78295015	78250861	2	E330011O21Rik	614	1.28675	1.22636e-17	0.284751
5	C5	chr2	36230426	36252272	1	Ptgs1	457	2.06904	3.6235e-17	0.591506
5	C5	chr3	90590247	90591508	1	S100a2	520	1.32114	3.75361e-17	1.16927
5	C5	chr1	79671972	79606876	2	Ap1s3	470	1.3157	4.30569e-17	0.228962
5	C5	chr9	15045478	15005785	2	Panx1	65	1.27554	5.31178e-17	0.481176
5	C5	chr2	76406508	76600647	1	Osbpl6	695	1.28935	7.61373e-17	0.929425
5	C5	chr1	166130460	166166510	1	Gpa33	1052	1.43516	9.36547e-17	0.497429
5	C5	chr9	14663022	14665099	1	Gm7607	57	1.31682	1.84348e-16	0.442191
5	C5	chrX	37878944	37874776	2	Rhox8	242	1.52799	1.85255e-16	0.665648
5	C5	chr3	90600215	90602702	1	S100a3	521	1.8375	2.8965e-16	0.690891
5	C5	chr13	32851185	32842092	2	Serpinb1a	280	1.26189	3.69078e-16	0.517701
5	C5	chr7	105482197	105480616	2	Cavin3	1555	1.42472	9.4077e-16	0.783865
5	C5	chr4	141420779	141425310	1	Hspb7	1209	1.60937	1.36081e-15	0.796595
5	C5	chr7	79387027	79374870	2	Rlbp1	1147	1.50887	2.15139e-15	0.43854
5	C5	chr1	14755966	14753346	2	Msc	46	1.46752	2.21937e-15	0.433638
5	C5	chr1	131688695	131715439	1	Rab7b	769	1.2583	2.76324e-15	0.449442
5	C5	chr1	143702893	143603276	2	Cdc73	886	1.47341	3.26015e-15	1.33423
5	C5	chr6	23655136	23653895	2	Rnf148	88	1.47299	3.95466e-15	0.283176
5	C5	chr4	49549546	49535993	2	Aldob	313	1.71255	5.96032e-15	0.420029
5	C5	chr4	119415521	119322893	2	Ccdc30	815	1.31314	6.41866e-15	0.515381
5	C5	chr4	119255441	119262438	1	Cldn19	812	1.55025	9.45361e-15	0.40712
5	C5	chr2	79456636	79452641	2	Neurod1	711	1.51867	1.39608e-14	0.278035
5	C5	chr11	102248882	102265183	1	BC030867	1463	1.33156	1.77708e-14	0.525757
5	C5	chr8	64514441	64514332	2	Mir710	424	1.25495	2.20965e-14	0.634055
5	C5	chr3	94372794	94398276	1	Rorc	595	1.39985	2.9278e-14	0.470278
5	C5	chr9	78615546	78716260	1	Cd109	869	1.28027	4.06093e-14	0.350767
5	C5	chr4	85205456	85389380	1	Sh3gl2	478	1.39752	4.22531e-14	0.394166
5	C5	chr6	145387625	145392224	1	1700073E17Rik	1268	1.2737	1.23066e-13	0.73534
5	C5	chr3	59101821	59096448	2	Gpr171	253	1.71526	2.69951e-13	0.272627
5	C5	chrX	37831686	37841171	1	Rhox7a	241	1.4563	4.03333e-13	0.144522
5	C5	chr1	92973119	92986391	1	Gpr35	617	1.44676	5.70536e-13	0.402047
5	C5	chr10	45289305	45318450	1	Popdc3	269	1.47669	1.25612e-12	0.423043
5	C5	chr2	151572623	151590005	1	Sdcbp2	1582	1.41771	1.29642e-12	0.361071
5	C5	chr14	41013833	40993735	2	Fam213a	259	1.29952	2.45106e-12	0.385877
5	C5	chr5	24592114	24592211	1	Mir671	125	1.323	5.43186e-12	1.21262
5	C5	chr11	11868123	11885321	1	1700042O10Rik	110	1.52334	5.95648e-12	0.398304
5	C5	chr13	33569317	33562486	2	Gm6093	291	1.57366	5.97971e-12	0.569284
5	C5	chr13	112594360	112519898	2	Il31ra	881	1.26557	6.92685e-12	0.289676
5	C5	chr12	109656345	109656415	1	DQ267102	691	2.07647	9.21683e-12	0.440786
5	C5	chr12	109682197	109682273	1	Mir882	692	2.06861	1.03638e-11	0.672446
5	C5	chr3	90654302	90658130	1	S100a7a	525	1.34913	1.1916e-11	0.28213
5	C5	chr1	143640697	143649937	1	B3galt2	887	1.31484	1.24555e-11	0.874128
5	C5	chr12	26211267	26240707	1	4930480M12Rik	105	1.42528	2.66025e-11	0.227421
5	C5	chr15	78305721	78282507	2	Csf2rb2	423	1.56256	3.23717e-11	0.246828
5	C5	chr5	24586750	24593353	1	Chpf2	124	1.29484	8.13351e-11	0.803176
5	C5	chr13	95444831	95431376	2	Crhbp	767	1.42107	9.86543e-11	0.356152
5	C5	chr1	73855575	73855477	2	Mir6351	397	1.33524	1.13271e-10	0.244439
5	C5	chr6	50261917	50207403	2	Gsdme	359	1.47418	1.40669e-10	0.281551
5	C5	chr3	105815567	105817359	1	Gm5547	787	1.50589	1.50586e-10	0.698203
5	C5	chr5	112449426	112451738	1	Gm6588	796	1.55262	1.84102e-10	0.29013
5	C5	chr14	63011771	63018088	1	Defb43	587	1.52577	2.00399e-10	0.298484
5	C5	chr8	119501698	119479602	2	Slc38a8	1031	1.30422	2.78276e-10	0.313822
5	C5	chr11	45808083	45842880	1	F630206G17Rik	271	1.48354	3.58575e-10	0.339846
5	C5	chr2	89657439	89656495	2	Olfr1250	956	1.60133	1.17641e-09	0.420225
5	C5	chr10	45335762	45369708	1	Bves	270	1.47427	1.44034e-09	0.382563
5	C5	chr3	92142754	92134994	2	Lelp1	534	1.72356	3.25184e-09	0.142122
5	C5	chr18	16816407	16822783	1	Gm15328	71	1.76709	3.73519e-09	0.392346
5	C5	chr13	35167804	35167146	2	4930529N20Rik	313	1.3521	8.6344e-09	0.764846
5	C5	chr3	92215835	92257304	1	Sprr2a1	535	1.81732	9.26775e-09	0.0416195
5	C5	chr13	33484790	33496002	1	Serpinb9g	290	1.49012	1.37197e-08	0.0920749
5	C5	chr9	44454767	44452715	2	Upk2	454	1.28146	1.42368e-08	0.544482
5	C5	chr1	191036822	191042941	1	Spata45	1312	2.05164	1.49092e-08	0.276121
5	C5	chr15	11037968	11033717	2	Rxfp3	56	1.63507	1.51169e-08	0.424778
5	C5	chr9	61105386	61103012	2	4933433G08Rik	687	1.58006	2.9947e-08	0.52449
5	C5	chr4	35152055	35154019	1	Ifnk	139	1.35121	3.12636e-08	0.478022
5	C5	chr6	90333289	90364551	1	Uroc1	729	1.26533	3.53141e-08	0.257383
5	C5	chr5	86745807	86705186	2	Tmprss11e	519	1.52205	4.91772e-08	0.13949
5	C5	chr11	99581016	99579977	2	Krtap1-5	1332	1.61792	5.29661e-08	0.288522
5	C5	chr3	94436651	94433387	2	Oaz3	599	2.10377	7.57508e-08	0.22815
5	C5	chr15	80646073	80646136	1	Mir6957	501	1.34908	1.02292e-07	0.560299
5	C5	chr16	45945606	45957292	1	Gm15638	477	2.13117	1.34744e-07	0.20517
5	C5	chr3	92485881	92483954	2	Sprr1a	548	2.1251	2.46111e-07	0.169886
5	C5	chr1	79440090	79434669	2	Scg2	469	1.25898	2.73026e-07	0.260964
5	C5	chr11	76998597	77032343	1	Slc6a4	902	1.40468	3.65585e-07	0.288162
5	C5	chr5	86676298	86659522	2	Tmprss11b	518	2.00362	3.77761e-07	0.120603
5	C5	chr3	90603770	90606045	1	S100a4	522	1.44961	6.31785e-07	0.537638
5	C5	chr8	21776555	21795185	1	Defb1	175	1.95555	7.21739e-07	0.0947793
5	C5	chr14	54932695	54935837	1	Il25	446	1.29543	8.29163e-07	0.346017
5	C5	chr13	117720011	117706764	2	4933413L06Rik	916	1.58928	1.15792e-06	0.173668
5	C5	chr17	43502773	43474329	2	Mep1a	798	1.29446	1.63748e-06	0.173765
5	C5	chr7	126414870	126408448	2	Cd19	1810	1.48521	2.82159e-06	0.309314
5	C5	chr14	54936470	54939277	1	Cmtm5	447	1.26122	4.15829e-06	0.286434
5	C5	chr10	60938132	60928226	2	Pldi	339	1.3439	5.45067e-06	0.271367
5	C5	chr13	15802630	15781664	2	4933412O06Rik	62	1.67654	6.55773e-06	0.243846
5	C5	chr9	122274028	122273890	2	Mir8106	1315	1.27246	7.4774e-06	0.124654
5	C5	chr3	32491969	32472321	2	Kcnmb3	115	1.44349	9.27316e-06	0.164921
5	C5	chr7	68417424	68426133	1	4933436H12Rik	1105	1.30605	1.84857e-05	0.273705
5	C5	chr12	109709060	109709125	1	Mir379	693	1.46744	2.04008e-05	0.197486
5	C5	chr15	80234080	80253371	1	Mief1	495	1.32188	2.19045e-05	0.0882247
5	C5	chr18	42196709	42178675	2	Plac8l1	301	1.51044	3.2419e-05	0.167593
5	C5	chr3	135281221	135304426	1	Bdh2	996	1.51863	3.8093e-05	0.212636
5	C5	chr9	40001250	40000206	2	Olfr979	392	1.37253	4.1454e-05	0.180782
5	C5	chr17	64767111	64767931	1	Dreh	1018	1.25918	5.22657e-05	0.350251
5	C5	chr13	15807243	15827537	1	A530046M15Rik	63	1.33953	6.25206e-05	0.161227
5	C5	chr2	86085854	86084730	2	Olfr1037	792	1.2506	6.49268e-05	0.302122
5	C5	chr12	109654627	109654697	1	AF357355	690	1.7002	6.53137e-05	0.190873
5	C5	chr9	78230669	78269166	1	Gm3776	857	2.71966	7.0836e-05	0.0563239
5	C5	chr2	89014062	89013127	2	Olfr1216	928	1.60899	8.38368e-05	0.164055
5	C5	chr11	99493110	99477973	2	Krt23	1326	1.55547	8.53704e-05	0.146555
5	C5	chr11	113209669	113203315	2	4732490B19Rik	1606	1.49691	0.000163919	0.224621
5	C5	chr3	92316705	92318085	1	Sprr2b	537	1.98404	0.00016855	0.100366
5	C5	chr3	92458720	92456502	2	Sprr3	547	1.76004	0.000178427	0.0776862
5	C5	chr12	109594956	109595030	1	Mir432	680	1.51581	0.000386853	0.200881
5	C5	chr12	109649617	109651495	1	DQ267101	689	1.39603	0.000418163	0.126194
5	C5	chr17	37280418	37279501	2	Olfr99	726	1.85854	0.000470765	0.117316
5	C5	chr14	34152419	34145646	2	Npy4r	228	1.3053	0.000519671	0.252757
5	C5	chr12	109642838	109642904	1	AF357426	688	2.86905	0.000549004	0.174956
5	C5	chr12	109594506	109594599	1	Mir434	679	1.48349	0.000552842	0.188413
5	C5	chr2	89024099	89022995	2	Olfr1217	929	1.4764	0.000640886	0.199731
5	C5	chr10	30606634	30603195	2	Gm20300	175	1.86513	0.00066015	0.159832
5	C5	chr17	46763712	46755663	2	Ptcra	861	1.2859	0.000949831	0.187674
5	C5	chr12	109591537	109592915	1	6430411K18Rik	678	1.66113	0.00106608	0.191775
5	C5	chr6	132754730	132755659	1	Tas2r124	1154	2.24031	0.00139373	0.122306
5	C5	chr5	64044973	64050226	1	5830416I19Rik	393	1.32391	0.00143292	0.230144
5	C5	chr5	22746884	22738910	2	A930003O13Rik	96	1.73058	0.00146228	0.0931903
5	C5	chr12	109611822	109611941	1	Mir1188	685	2.62784	0.00299402	0.314111
5	C5	chr12	109611500	109611595	1	Mir341	684	2.62366	0.0029997	0.313822
5	C5	chr2	89630896	89629940	2	Olfr1249	955	1.53843	0.00326064	0.0749535
5	C5	chr14	62998077	63001160	1	Defb47	586	1.88307	0.00468948	0.277192
5	C5	chr3	92418087	92419396	1	Sprr2j-ps	544	2.46235	0.00539138	0.058745
5	C5	chr2	174267585	174267504	2	Mir298	1941	1.33764	0.00574323	0.184897
5	C5	chr8	113676458	113667926	2	Gm30052	999	1.52707	0.00614967	0.10535
5	C5	chr2	86171815	86170871	2	Olfr1044	798	1.69909	0.00635253	0.108008
5	C5	chr12	109595327	109595388	1	Mir136	682	1.42527	0.00657648	0.201154
5	C5	chr12	109723458	109723539	1	Mir376b	711	2.65295	0.00708154	0.142893

## Sheet: C6
group	group_name	seqnames	start	end	strand	name	idx	Log2FC	FDR	MeanDiff
6	C6	chr17	44814797	44603989	2	Runx2	809	1.76642	1.40536e-67	3.85074
6	C6	chr13	105294818	105130575	2	Rnf180	851	1.36348	9.91061e-51	1.98801
6	C6	chr2	80129412	79834453	2	Pde1a	714	1.27615	4.6955e-50	1.49419
6	C6	chr14	66124522	66084372	2	Ephx2	631	1.32963	1.29674e-47	2.84591
6	C6	chr17	88791976	88716483	2	Lhcgr	1173	1.43249	4.16927e-43	1.32809
6	C6	chr13	89742512	89655310	2	Vcan	722	1.32684	2.38396e-42	1.56766
6	C6	chr2	89667884	89666928	2	Olfr1251	957	2.35803	2.1461e-40	1.96736
6	C6	chr7	118855775	118972652	1	Iqck	1730	1.2555	3.66272e-40	1.304
6	C6	chr1	128592299	128588199	2	Cxcr4	743	1.57821	4.11225e-37	1.23801
6	C6	chr2	121506723	121544860	1	Wdr76	1297	1.58271	3.98664e-36	1.11019
6	C6	chr18	82475123	82585637	1	Mbp	576	1.27734	4.075e-36	1.19177
6	C6	chr4	107802259	107876840	1	Lrp8	638	1.47997	3.13146e-35	1.07133
6	C6	chrX	47892884	47809370	2	Smarca1	273	1.45886	5.95132e-34	1.36365
6	C6	chr18	20944625	20983848	1	Rnf125	87	1.78595	8.67827e-34	0.876963
6	C6	chr4	108087357	108087449	1	Mir6397	647	1.27568	4.7177e-33	1.24547
6	C6	chr16	90738324	90749776	1	Mrap	686	1.26264	2.07618e-32	1.38211
6	C6	chr17	65642204	65637505	2	Txndc2	1022	1.32097	4.53085e-32	1.42331
6	C6	chr7	47133684	47077798	2	Ptpn5	985	1.26294	1.41856e-31	0.659158
6	C6	chr6	141946962	141907281	2	Slco1a1	1236	1.56168	1.02262e-30	0.502016
6	C6	chr6	71199888	71205023	1	Fabp1	512	2.10416	1.20097e-29	0.636566
6	C6	chr5	99037079	98929773	2	Prkg2	643	1.92078	2.0314e-29	0.661639
6	C6	chr8	93719975	93707015	2	Gm30606	760	1.85603	2.42736e-28	0.390422
6	C6	chr4	107823022	107806033	2	Lrp8os2	639	1.6582	5.67459e-27	0.61401
6	C6	chr3	90590247	90591508	1	S100a2	520	1.3242	1.42835e-26	1.41405
6	C6	chr2	163506857	163572907	1	Hnf4a	1783	1.56009	5.43286e-26	0.493156
6	C6	chr2	89722109	89721165	2	Olfr1252	958	1.76272	2.39542e-24	0.413136
6	C6	chr13	33569317	33562486	2	Gm6093	291	1.81507	5.4781e-23	0.706821
6	C6	chr14	76520855	76514558	2	4930444M15Rik	737	1.28629	1.66942e-22	0.798183
6	C6	chr5	30013114	30019981	1	Il6	170	1.27679	2.18367e-21	0.509463
6	C6	chr5	91074617	91093649	1	Ereg	582	1.43251	3.25923e-21	0.453749
6	C6	chr7	135652314	135635931	2	5830432E09Rik	1976	1.27563	4.94371e-21	0.468254
6	C6	chr3	138726984	138711535	2	4930425O10Rik	1031	1.3954	2.17374e-20	0.478724
6	C6	chr5	91027517	91035212	1	Epgn	581	1.791	3.21285e-20	0.503592
6	C6	chr13	91741521	91786148	1	Acot12	731	1.30324	7.1234e-20	0.487763
6	C6	chr2	151494182	151511310	1	Nsfl1c	1580	1.27911	2.97525e-19	0.234337
6	C6	chr14	51451962	51461293	1	Vmn2r89	385	1.9655	8.96407e-19	0.612736
6	C6	chr6	48504339	48534832	1	Zfp862-ps	325	1.26505	6.89911e-18	0.535733
6	C6	chr4	49506558	49489418	2	Baat	310	1.49805	8.67373e-18	0.379661
6	C6	chr5	99753973	99730854	2	Gm38413	646	1.46838	1.73711e-17	0.190611
6	C6	chrX	48108725	48136981	1	Xpnpep2	276	1.51996	4.18529e-17	0.380392
6	C6	chr13	3804318	3802893	2	Calml3	7	1.39856	4.84562e-17	0.452972
6	C6	chr2	36230426	36252272	1	Ptgs1	457	1.59659	2.04596e-16	0.467551
6	C6	chr5	104077608	104070060	2	Gm17660	679	1.47271	2.118e-16	0.445649
6	C6	chr2	51149111	51130439	2	Rnd3	532	1.27867	5.736e-16	0.828889
6	C6	chr16	78295015	78250861	2	E330011O21Rik	614	1.2604	6.5094e-16	0.331598
6	C6	chr1	65103363	65100389	2	Cryga	356	1.50029	1.22099e-15	0.254179
6	C6	chr8	105996423	105984945	2	Dpep2	897	1.34217	8.26124e-15	0.299424
6	C6	chr9	6266547	6265028	2	Ddi1	14	1.35886	9.74978e-15	0.640267
6	C6	chr2	89657439	89656495	2	Olfr1250	956	2.97693	1.02637e-14	0.754688
6	C6	chr9	39993812	39994747	1	Olfr978	391	1.92794	1.16563e-14	0.434091
6	C6	chr1	65082290	65080222	2	Crygb	355	1.62428	1.22038e-14	0.460716
6	C6	chr12	108306270	108328300	1	Hhipl1	652	1.26919	1.5011e-14	0.473018
6	C6	chr1	143702893	143603276	2	Cdc73	886	1.27632	3.68748e-14	1.28658
6	C6	chr9	40001250	40000206	2	Olfr979	392	1.73669	7.09807e-14	0.345083
6	C6	chr8	25808513	25815982	1	Star	240	1.27386	8.74181e-14	1.10697
6	C6	chr1	150100031	150108234	1	Ptgs2	899	1.79046	1.5963e-13	0.299276
6	C6	chr5	97392330	97382209	2	Naa11	634	1.64012	3.57213e-13	0.37772
6	C6	chr1	91179822	91225196	1	Ramp1	583	1.69702	9.15175e-13	0.813815
6	C6	chr1	73855575	73855477	2	Mir6351	397	1.41603	1.00077e-12	0.267694
6	C6	chr13	33484790	33496002	1	Serpinb9g	290	1.42562	1.19597e-12	0.0928357
6	C6	chr12	26211267	26240707	1	4930480M12Rik	105	1.58496	4.25806e-12	0.241225
6	C6	chr3	90600215	90602702	1	S100a3	521	1.32129	5.26026e-11	0.600414
6	C6	chr4	101717407	101815354	1	Lepr	589	1.32115	5.51981e-11	0.239043
6	C6	chr1	79761769	79702262	2	Wdfy1	471	1.28477	5.52329e-11	0.455552
6	C6	chr10	130429612	130418261	2	Vmn2r85	1145	2.24562	5.53596e-11	0.262424
6	C6	chr19	21472661	21391307	2	Gda	415	1.47412	1.60087e-10	0.255083
6	C6	chr3	90608522	90611780	1	S100a5	523	1.59489	3.21036e-10	0.542883
6	C6	chr17	6659093	6738044	1	Sytl3	29	1.70867	3.79797e-10	0.144292
6	C6	chr2	127336159	127338377	1	Dusp2	1360	1.35211	6.30583e-10	0.34213
6	C6	chr4	32982998	33022180	1	Rragd	116	1.25767	6.49386e-10	0.324998
6	C6	chr1	150164948	150159043	2	Ptgs2os2	900	1.26759	9.33745e-10	0.248353
6	C6	chr8	64514441	64514332	2	Mir710	424	1.32776	1.23495e-09	0.600018
6	C6	chr5	8798523	8773577	2	Gm5106	33	1.42686	1.56363e-09	0.248968
6	C6	chrX	139563340	139673145	1	Rnf128	850	1.25388	2.46882e-09	0.218256
6	C6	chr3	90603770	90606045	1	S100a4	522	1.58474	2.64763e-09	0.572355
6	C6	chr9	109038567	109057792	1	Shisa5	1152	1.3546	2.93337e-09	0.162211
6	C6	chr2	86085854	86084730	2	Olfr1037	792	1.777	3.35399e-09	0.423762
6	C6	chr13	119680042	119681582	1	1700074H08Rik	927	1.33036	4.25748e-09	0.225158
6	C6	chr3	37125954	37120713	2	Il2	155	1.32689	5.5613e-09	0.325063
6	C6	chrX	106143275	106160493	1	Tlr13	704	1.63579	2.49724e-08	0.201104
6	C6	chr4	35152055	35154019	1	Ifnk	139	1.46574	1.98079e-07	0.534791
6	C6	chr2	25815836	25793967	2	Glt6d1	237	1.52078	2.2311e-07	0.173935
6	C6	chr12	35992925	36004081	1	Agr2	169	1.34811	1.18787e-06	0.276844
6	C6	chr18	77796740	77793259	2	F830208F22Rik	555	1.39576	1.33365e-06	0.305837
6	C6	chr13	15802630	15781664	2	4933412O06Rik	62	1.37605	1.75356e-06	0.207308
6	C6	chr11	55197682	55191719	2	Slc36a1os	433	1.52091	1.99871e-06	0.302237
6	C6	chr11	83522099	83511679	2	Heatr9	1034	1.94444	2.56362e-06	0.14026
6	C6	chr2	163541721	163493804	2	Hnf4aos	1782	1.47954	2.77412e-06	0.135026
6	C6	chr12	26252545	26235530	2	Gm29968	106	1.65651	3.08449e-06	0.0946592
6	C6	chr17	35470089	35474563	1	H2-Q10	643	1.28846	3.44608e-06	0.103112
6	C6	chr13	15807243	15827537	1	A530046M15Rik	63	1.28668	3.56807e-06	0.163503
6	C6	chr7	4237754	4243463	1	Lilra5	39	1.41785	5.14925e-06	0.0861035
6	C6	chr2	164562716	164568506	1	Wfdc2	1817	1.55102	1.23979e-05	0.211391
6	C6	chr6	132701007	132700090	2	Tas2r121	1151	1.39536	3.94311e-05	0.338783
6	C6	chr16	32400506	32408227	1	Tm4sf19	339	1.39889	5.53716e-05	0.181203
6	C6	chr7	99735145	99736095	1	Olfr520	1341	1.7789	6.45708e-05	0.330532
6	C6	chr15	74856318	74851010	2	Cyp11b2	315	1.56894	8.74095e-05	0.0906998
6	C6	chr3	92373915	92375229	1	Sprr2g	541	1.84251	0.000101812	0.138183
6	C6	chr9	123968692	123962126	2	Ccr1	1344	1.29719	0.00010754	0.0476451
6	C6	chr8	66511740	66519199	1	Tktl2	436	2.12833	0.000113681	0.129091
6	C6	chr6	142008745	141972196	2	Gm6614	1237	1.32217	0.000154738	0.105842
6	C6	chr8	84946991	84956603	1	Rtbdn	684	1.37554	0.000203693	0.219547
6	C6	chr6	129045901	129057471	1	Klrb1f	1087	1.29407	0.000261	0.189791
6	C6	chr1	150099874	150074873	2	Ptgs2os	898	1.27024	0.00028643	0.146933
6	C6	chr11	67695326	67703355	1	Rcvrn	628	1.69042	0.000287514	0.156002
6	C6	chr4	96077540	96042660	2	Cyp2j13	553	1.39652	0.000332953	0.055643
6	C6	chr7	43660161	43651070	2	Siglece	806	1.25376	0.000513082	0.142211
6	C6	chr15	77698889	77719288	1	Apol7e	412	1.42701	0.000738667	0.133994
6	C6	chr1	191062932	191045826	2	Tatdn3	1313	1.51926	0.000767727	0.211787
6	C6	chr6	42405529	42406494	1	Tas2r135	277	2.19677	0.0010837	0.0990142
6	C6	chr3	10208576	10204342	2	Fabp4	25	1.33949	0.00147447	0.217347
6	C6	chr8	24725852	24677232	2	Adam3	221	1.30826	0.00172194	0.109992
6	C6	chr17	46763712	46755663	2	Ptcra	861	1.25231	0.0025111	0.161126
6	C6	chr19	11855951	11854995	2	Olfr1418	308	1.53591	0.00314147	0.14014
6	C6	chr2	89929811	89930746	1	Olfr1258	965	1.81376	0.00338738	0.0730589
6	C6	chr9	78230669	78269166	1	Gm3776	857	1.43917	0.00643685	0.0398783
6	C6	chr6	123650635	123609758	2	Vmn2r22	972	1.45223	0.00717658	0.0205152
6	C6	chr2	89024099	89022995	2	Olfr1217	929	1.25288	0.0072716	0.141091

## Sheet: C7
group	group_name	seqnames	start	end	strand	name	idx	Log2FC	FDR	MeanDiff
7	C7	chr10	71159634	70925086	2	Bicc1	418	3.11816	5.52542e-96	2.37221
7	C7	chr6	21985910	22255606	1	Cped1	80	2.34178	5.52542e-96	2.96434
7	C7	chr11	94936224	94953042	1	Col1a1	1175	3.0084	8.35947e-90	2.23812
7	C7	chr18	61665538	61645878	2	Carmn	432	3.57241	6.17743e-88	3.52041
7	C7	chr5	102207198	102897937	1	Arhgap24	667	2.50682	2.63487e-84	2.59051
7	C7	chr6	4505618	4541543	1	Col1a2	13	3.19026	3.79678e-84	1.57779
7	C7	chr13	53286109	53109317	2	Ror2	437	2.86883	3.20838e-81	2.05181
7	C7	chr10	22820128	22817263	2	Tcf21	121	3.38936	2.9242e-75	2.42948
7	C7	chr18	61649258	61649196	2	Mir143	434	3.28991	2.9242e-75	4.58413
7	C7	chr11	35121456	35708507	1	Slit3	236	1.82533	4.14942e-74	3.49224
7	C7	chr2	125507993	125300594	2	Fbn1	1332	2.65641	1.77954e-69	2.1105
7	C7	chr1	45311538	45349706	1	Col3a1	225	3.14222	6.90444e-67	1.22362
7	C7	chr6	34598544	34775469	1	Cald1	177	2.05031	2.25094e-64	2.37628
7	C7	chr1	119053619	118834061	2	Gli2	700	1.84182	8.92389e-63	2.01581
7	C7	chr1	162478034	161982456	2	Dnm3	1004	1.70969	8.92389e-63	2.52557
7	C7	chr18	64661000	64528979	2	Atp8b1	460	3.06575	2.62489e-62	1.15113
7	C7	chr8	11312805	11449287	1	Col4a2	57	1.84073	5.99916e-62	2.45834
7	C7	chr16	35155636	35304549	1	Adcy5	373	2.39053	5.84195e-61	1.94933
7	C7	chr5	36398139	36017180	2	Sorcs2	287	2.11931	6.25085e-61	2.1221
7	C7	chr9	117629913	116572746	2	Rbms3	1247	1.57745	1.02844e-59	2.66802
7	C7	chr16	34745210	35002434	1	Mylk	369	1.91257	7.90837e-58	2.57063
7	C7	chr1	162217623	162225550	1	Dnm3os	1006	2.12814	7.9102e-57	2.00789
7	C7	chr2	27886425	28039510	1	Col5a1	293	1.98694	5.43056e-56	1.70302
7	C7	chr3	37348653	37404830	1	Fgf2	159	3.06013	6.67295e-56	1.23749
7	C7	chr8	84800338	84704712	2	Nfix	671	1.73975	1.4479e-55	1.96704
7	C7	chr11	94849593	94844831	2	Gm11544	1174	2.53311	3.15391e-54	1.07437
7	C7	chr18	61687915	61692537	1	Il17b	435	2.73949	1.01992e-53	2.00793
7	C7	chr8	11312826	11198423	2	Col4a1	56	1.91395	2.01091e-53	2.21796
7	C7	chr1	140246257	140610261	1	Kcnt2	884	1.743	3.96141e-53	1.97371
7	C7	chr8	36952442	36567739	2	Dlc1	306	1.52221	3.73365e-52	2.10133
7	C7	chr5	77408045	77349240	2	Igfbp7	502	2.18024	4.06021e-52	1.54585
7	C7	chr7	36698118	36773457	1	Tshz3	750	2.73228	1.22968e-51	0.810382
7	C7	chr2	173522592	173528502	1	1700021F07Rik	1930	3.01662	1.63187e-51	0.794339
7	C7	chr15	42676977	42424667	2	Angpt1	172	2.57483	1.36135e-50	1.22599
7	C7	chr5	36301570	36301628	1	Mir7689	289	2.40178	1.74319e-50	2.2789
7	C7	chr10	76623404	76595756	2	Col6a2	476	2.16211	4.0981e-50	0.971156
7	C7	chr12	75308313	75401455	1	Rhoj	346	2.40626	6.75314e-50	1.04287
7	C7	chr10	97479500	97518163	1	Dcn	811	3.12427	1.28831e-49	0.725053
7	C7	chr4	82505779	82290173	2	Nfib	466	1.72335	5.29485e-49	1.2831
7	C7	chr18	78596950	78146144	2	Slc14a2	559	1.94784	6.02379e-49	1.33473
7	C7	chr5	43515569	43616586	1	C1qtnf7	331	1.94339	7.50746e-49	1.13193
7	C7	chr9	37147322	36890979	2	Pknox2	286	1.35702	1.73939e-47	1.9724
7	C7	chr18	61639653	61647485	1	Bvht	431	2.35261	3.68012e-47	2.71194
7	C7	chr5	113015538	112910478	2	Grk3	800	3.25122	6.33629e-47	0.79499
7	C7	chr8	61902694	61511429	2	Palld	418	1.60646	8.51785e-47	1.58605
7	C7	chr1	140183411	140085855	2	Cfh	883	2.13595	2.41611e-46	1.24266
7	C7	chr1	135729197	135752229	1	Csrp1	842	1.87042	6.50984e-46	1.89441
7	C7	chr7	70337852	70178868	2	Gm29683	1109	1.99324	2.60285e-45	0.878657
7	C7	chr1	118954220	118954300	1	Mir6346	701	1.7078	3.71478e-45	1.70898
7	C7	chr6	119196409	118587240	2	Cacna1c	907	1.51078	3.73041e-45	2.26507
7	C7	chr5	149411806	149431703	1	Medag	1364	2.44451	5.69677e-45	0.775876
7	C7	chr11	74925872	75164448	1	Smg6	857	1.44483	3.99911e-44	1.80332
7	C7	chr5	75152291	75198204	1	Pdgfra	476	2.22613	9.97826e-44	1.32244
7	C7	chr9	41376526	41615185	1	3110039I08Rik	413	1.80393	1.254e-43	1.18543
7	C7	chr13	56296551	56288643	2	Cxcl14	498	3.31709	1.47615e-43	0.988594
7	C7	chr3	53041547	53261679	1	Lhfp	211	1.95964	2.24633e-43	1.13102
7	C7	chr5	5380251	4803384	2	Cdk14	16	1.55939	3.25723e-43	1.26659
7	C7	chr6	101377897	101149607	2	Pdzrn3	788	1.7528	6.2626e-43	1.19523
7	C7	chr8	27085841	27123436	1	Adgra2	254	2.73831	6.30704e-43	0.872623
7	C7	chr9	58313212	58287723	2	Loxl1	657	2.19682	6.30704e-43	1.50574
7	C7	chr13	56362900	56368857	1	Gm10782	499	2.82695	6.94647e-42	0.975245
7	C7	chr5	111581422	111604932	1	C130026L21Rik	783	2.52575	6.94647e-42	0.835016
7	C7	chr18	61647894	61647825	2	Mir145a	433	3.53433	1.20963e-41	2.51426
7	C7	chr15	26895564	26540459	2	Fbxl7	86	1.8999	1.91614e-41	1.09373
7	C7	chr1	43196761	43123071	2	Fhl2	212	2.057	5.15648e-41	1.14671
7	C7	chr10	97423478	97423562	1	Mir3966	810	2.7181	5.6158e-41	1.21567
7	C7	chr7	70365383	70411146	1	B130024G19Rik	1111	1.84279	9.40593e-41	1.03376
7	C7	chr10	27616942	26981285	2	Lama2	163	1.8142	1.73178e-40	1.18341
7	C7	chr2	35558458	35730994	1	Dab2ip	449	1.59619	3.17754e-40	1.62271
7	C7	chr17	14694262	14665500	2	Thbs2	101	2.16507	7.6116e-40	0.831822
7	C7	chr4	83052167	82897920	2	Frem1	469	2.54285	1.42827e-39	0.737446
7	C7	chr12	79936264	79917019	2	9430078K24Rik	389	1.36643	1.58099e-39	1.36101
7	C7	chr19	16435667	16610818	1	Gna14	393	1.71628	1.83002e-39	1.18115
7	C7	chr19	57008575	56912354	2	Afap1l2	755	1.77396	1.86334e-39	1.33935
7	C7	chr7	70366746	70351950	2	Nr2f2	1110	1.57062	2.09979e-39	1.67227
7	C7	chr12	12262139	12376363	1	Fam49a	58	1.97415	2.53048e-39	0.606077
7	C7	chr18	61045150	61085067	1	Pdgfrb	420	2.28382	2.81723e-39	1.19376
7	C7	chr2	173276533	173224465	2	Pmepa1	1929	1.98118	3.2624e-39	1.13138
7	C7	chr5	113650390	113612355	2	Cmklr1	810	3.08548	4.05145e-39	0.618765
7	C7	chr18	4920540	5119293	1	Svil	12	1.39427	4.68428e-39	1.35045
7	C7	chr14	32856756	32939489	1	Vstm4	213	2.44745	8.40024e-39	0.771296
7	C7	chr5	113800358	113793729	2	Tmem119	815	2.58134	7.60631e-38	0.948235
7	C7	chr5	111761728	111734284	2	E130006D01Rik	784	1.81824	1.64576e-37	0.862414
7	C7	chr10	76726044	76708792	2	Col6a1	477	1.67627	2.10581e-37	1.0436
7	C7	chr13	13437602	13512275	1	Nid1	50	2.34835	3.07719e-37	0.666136
7	C7	chr18	36197160	36017649	2	Nrg2	187	1.80525	4.51738e-37	1.32589
7	C7	chr8	102785111	102632095	2	Cdh11	817	2.41474	5.21532e-37	0.636426
7	C7	chr10	71182040	71168737	2	C730027H18Rik	419	3.15743	6.62686e-37	0.541037
7	C7	chr19	34255373	34240336	2	Acta2	507	3.59426	8.03163e-37	1.32037
7	C7	chr1	162004969	162016485	1	2810442N19Rik	1005	1.96021	9.39481e-37	0.800767
7	C7	chr15	34306681	34436242	1	Matn2	115	1.87761	9.4343e-37	1.29974
7	C7	chr1	170110559	169972307	2	Ddr2	1079	1.72683	2.14648e-36	0.796055
7	C7	chr19	47273589	47273519	2	Mir6995	705	1.79333	2.48202e-36	2.26841
7	C7	chr2	12301920	12106660	2	Itga8	96	2.27237	2.63051e-36	0.637677
7	C7	chr15	7398395	7206120	2	Egflam	27	1.72995	4.79579e-36	1.0273
7	C7	chr4	126148003	126149874	1	Eva1b	902	2.43753	1.12729e-35	1.96028
7	C7	chr9	16378231	15910193	2	Fat3	79	1.39864	1.49387e-35	0.54242
7	C7	chr9	41581926	41582002	1	Mir125b-1	416	2.05266	1.79015e-35	1.49619
7	C7	chr7	110982461	110868257	2	Mrvi1	1677	1.86835	5.53388e-35	1.16473
7	C7	chr11	44618100	45008096	1	Ebf1	269	1.94887	8.24418e-35	1.04384
7	C7	chr1	55405946	55754285	1	Plcl1	272	1.65001	1.01092e-34	1.03772
7	C7	chr8	17535385	15892545	2	Csmd1	113	1.25146	1.09025e-34	2.35706
7	C7	chr8	36993575	36995533	1	AI429214	308	2.21738	1.40167e-34	0.973582
7	C7	chr3	37898813	37992728	1	Gm20755	165	1.88898	4.10911e-34	0.767367
7	C7	chr2	151911332	151944654	1	Angpt4	1589	2.11723	4.60418e-34	1.05679
7	C7	chr4	42773991	42772860	2	Ccl21a	203	2.72343	8.11273e-34	0.675282
7	C7	chr16	14291408	14194527	2	Myh11	112	2.81795	8.37407e-34	1.21352
7	C7	chr4	13743302	13895056	1	Runx1t1	58	1.94794	1.00661e-33	0.726467
7	C7	chr14	19751257	19811787	1	Nid2	69	2.02226	1.06715e-33	0.593339
7	C7	chr17	5492600	5753891	1	Zdhhc14	15	1.65455	1.57044e-33	1.09194
7	C7	chr11	46054502	46147347	1	Adam19	276	1.66255	2.19414e-33	0.683783
7	C7	chrX	101849385	102092055	1	Nhsl2	651	1.45446	4.16669e-33	0.960892
7	C7	chr6	92706184	92370892	2	Prickle2	755	1.51813	4.53943e-33	1.12061
7	C7	chr6	141249269	141499351	1	Pde3a	1231	1.78243	4.94082e-33	0.887666
7	C7	chr2	10153543	10256529	1	Itih5	45	1.57807	5.05227e-33	1.01384
7	C7	chr1	135324813	135368065	1	Lmod1	836	2.34965	6.71961e-33	1.1463
7	C7	chr5	75176831	75176904	1	Mir7025	477	2.7054	1.08166e-32	1.29367
7	C7	chr5	44799746	44472133	2	Ldb2	339	1.52797	1.26915e-32	0.700866
7	C7	chr17	25081114	25057702	2	Tmem204	297	2.30774	1.72448e-32	0.818984
7	C7	chr18	36106203	36109954	1	4930471G03Rik	188	2.43683	1.7955e-32	1.19946
7	C7	chr3	153725133	153202509	2	St6galnac3	1107	1.63102	2.5384e-32	1.00486
7	C7	chr5	93093416	93181378	1	Sept11	611	1.61403	3.38455e-32	1.18161
7	C7	chr15	34837355	34843407	1	Kcns2	123	2.65631	3.84179e-32	0.715558
7	C7	chr1	62703317	62818692	1	Nrp2	328	1.39965	3.91098e-32	1.00967
7	C7	chr2	127522094	127456498	2	Kcnip3	1365	1.90475	1.51643e-31	0.915811
7	C7	chr4	42735867	42846261	1	4930578G10Rik	201	2.53354	1.51643e-31	0.579227
7	C7	chr7	98494222	98501831	1	Lrrc32	1322	2.0916	2.05662e-31	1.17346
7	C7	chrX	73483601	73495936	1	Bgn	471	2.8564	2.34907e-31	0.725393
7	C7	chr2	169963187	169962013	2	AY702102	1900	1.70037	2.39421e-31	1.2911
7	C7	chr2	32318460	32318569	1	Mir199b	388	2.29063	2.72762e-31	2.4215
7	C7	chr6	52175217	52213597	1	Hoxaas3	382	2.3819	4.95e-31	0.802996
7	C7	chr11	63004134	62990453	2	Cdrt4os1	593	2.90801	7.52042e-31	0.505103
7	C7	chr1	82586849	82450723	2	Col4a4	482	2.19745	7.83899e-31	0.801452
7	C7	chr16	34958994	34943175	2	E130310I04Rik	371	1.82102	7.83899e-31	1.17528
7	C7	chr5	36204021	36206568	1	Psapl1	288	2.4897	8.70198e-31	0.5919
7	C7	chr19	17837632	17432314	2	Pcsk5	399	1.62102	9.09245e-31	3.23499
7	C7	chr12	31265294	31329639	1	Lamb1	137	1.50051	1.05326e-30	0.990927
7	C7	chr10	71201745	71204488	1	1700113B09Rik	420	2.84552	1.05402e-30	0.888615
7	C7	chr7	110904985	110905851	1	Gm16336	1678	1.81619	1.08769e-30	1.07055
7	C7	chr15	34357872	34349051	2	9430069I07Rik	116	1.83131	1.13646e-30	0.907061
7	C7	chr17	87194942	87192216	2	C330024C12Rik	1157	1.84729	1.24343e-30	1.12605
7	C7	chr6	87335775	87133853	2	Antxr1	671	1.38796	1.2947e-30	1.12065
7	C7	chr4	42853888	42848071	2	Fam205a1	204	2.70956	2.02177e-30	0.492315
7	C7	chr15	103018936	103036852	1	Hoxc4	894	1.51378	2.09403e-30	0.76801
7	C7	chr12	71540607	71556133	1	4930404H11Rik	318	1.70166	2.90143e-30	0.638093
7	C7	chr2	84775429	84765360	2	Serping1	741	2.83139	3.09519e-30	0.65312
7	C7	chr7	73375774	73313806	2	A730056A06Rik	1118	2.22288	3.09519e-30	0.616966
7	C7	chr2	170070778	170061240	2	A630075F10Rik	1901	1.90107	5.5563e-30	0.643572
7	C7	chr2	73529487	73429610	2	Wipf1	662	1.82607	9.0178e-30	0.901726
7	C7	chr6	52213067	52169062	2	Hoxa3	381	2.29734	9.12852e-30	0.828974
7	C7	chr2	32353329	32308471	2	Dnm1	386	1.94678	1.60406e-29	1.19192
7	C7	chr13	60601947	60763191	1	Dapk1	539	1.66225	1.71768e-29	1.12088
7	C7	chr5	113490447	113589725	1	Wscd2	809	2.37096	2.5028e-29	0.395456
7	C7	chr17	33524196	33553782	1	Adamts10	511	1.94327	3.55307e-29	0.982298
7	C7	chr17	83998552	84013408	1	8430430B14Rik	1130	1.33495	5.40296e-29	0.666465
7	C7	chr14	25768856	25711640	2	Zcchc24	127	1.34243	6.77428e-29	1.21254
7	C7	chr7	112535683	112526972	2	Parvaos	1688	1.65244	1.08413e-28	0.811235
7	C7	chr5	81020571	81795730	1	Adgrl3	504	1.46475	1.54458e-28	0.930201
7	C7	chr5	73651380	73679484	1	Spata18	464	1.81777	1.929e-28	0.664943
7	C7	chr17	28350805	28331671	2	Tead3	407	1.89196	2.10138e-28	1.18607
7	C7	chr2	72285637	72442610	1	Map3k20	651	1.63182	4.12953e-28	1.07167
7	C7	chr6	136922180	136907387	2	Erp27	1209	1.90012	6.76045e-28	0.658128
7	C7	chr10	97565501	97572703	1	Lum	812	3.16836	7.57961e-28	0.442574
7	C7	chr4	99929451	99987294	1	Pgm2	577	1.6227	9.98136e-28	0.770036
7	C7	chr1	90843971	90766860	2	Col6a3	577	1.33254	1.12296e-27	0.775862
7	C7	chr9	67559703	67217085	2	Tln2	768	1.55462	1.46451e-27	0.770493
7	C7	chr2	158229224	158182533	2	D630003M21Rik	1738	1.93488	3.19416e-27	0.766811
7	C7	chr4	84044879	84042040	2	6030471H07Rik	475	1.73746	4.2215e-27	0.777602
7	C7	chr17	26414965	26446349	1	Neurl1b	361	1.87549	4.99788e-27	0.692931
7	C7	chr8	88272403	88329962	1	Adcy7	730	1.61042	8.49359e-27	0.982933
7	C7	chr16	37777055	37836516	1	Fstl1	414	1.64066	9.06238e-27	0.986112
7	C7	chr14	32833962	32836789	1	Fam170b	212	3.37807	9.09188e-27	0.791105
7	C7	chr8	88521344	88594887	1	Nkd1	732	1.74272	1.20604e-26	1.00906
7	C7	chr1	82586921	82722059	1	Col4a3	483	2.11608	1.8777e-26	0.755962
7	C7	chr2	74711993	74748271	1	Hoxd3	678	1.64353	2.05379e-26	0.710457
7	C7	chr18	5592437	5449454	2	Gm10125	14	1.46161	2.09071e-26	0.868627
7	C7	chr9	92542223	92608428	1	Plod2	942	1.32632	3.87363e-26	1.03861
7	C7	chr18	79109391	78750378	2	Setbp1	560	1.37361	4.49568e-26	0.685623
7	C7	chr3	87174747	87078592	2	Kirrel	392	1.56295	4.75497e-26	0.890365
7	C7	chr1	88095001	88220002	1	Ugt1a7c	553	2.03592	9.97612e-26	0.510268
7	C7	chr7	66388341	66258745	2	Lrrk1	1087	1.26798	1.30972e-25	1.20592
7	C7	chr1	45503282	45374331	2	Col5a2	226	1.91589	1.34361e-25	0.461694
7	C7	chr8	123158280	123142847	2	Sult5a1	1103	2.17826	1.68022e-25	0.770539
7	C7	chr9	98422961	98446551	1	Rbp1	973	2.53087	2.25298e-25	0.655797
7	C7	chr3	38208119	38203151	2	5430434I15Rik	166	1.75481	2.41639e-25	0.557373
7	C7	chr11	32347811	32428183	1	Sh3pxd2b	218	1.44843	3.27776e-25	0.67212
7	C7	chr2	167538195	167542814	1	Snai1	1879	1.33202	3.27776e-25	1.30756
7	C7	chr13	58806569	59133970	1	Ntrk2	523	1.57591	4.55464e-25	0.502517
7	C7	chr8	37024238	36985573	2	G630064G18Rik	307	2.41323	4.69156e-25	0.469032
7	C7	chr19	53076252	53084392	1	1700054A03Rik	723	1.25845	5.00339e-25	0.915266
7	C7	chr1	193207725	193343878	1	Lamb3	1343	1.73217	5.04565e-25	0.594184
7	C7	chr8	23411502	23449632	1	Sfrp1	215	2.02159	5.67393e-25	0.693069
7	C7	chr1	84341110	84036293	2	Pid1	492	1.57849	9.21958e-25	0.796621
7	C7	chr5	21543527	21575911	1	Lrrc17	85	2.58068	1.42475e-24	0.403166
7	C7	chr11	63128982	63159547	1	Pmp22	595	1.7029	1.64825e-24	0.888278
7	C7	chr6	136875805	136872435	2	Mgp	1208	1.58757	1.81949e-24	0.781261
7	C7	chr5	21645605	21483847	2	Fbxl13	84	1.40089	2.27392e-24	0.813071
7	C7	chr2	158192008	158195737	1	1700060C20Rik	1739	2.21431	3.30984e-24	0.774288
7	C7	chr1	88070779	88220002	1	Ugt1a9	552	1.89656	3.32796e-24	0.499393
7	C7	chr15	94247202	94255606	1	D630010B17Rik	685	2.68083	4.62493e-24	0.632452
7	C7	chr7	73375520	73419899	1	Rgma	1119	1.63183	6.29929e-24	0.724757
7	C7	chr1	44551671	44796836	1	Gulp1	223	1.79009	1.11683e-23	0.509787
7	C7	chr3	55242526	55539068	1	Dclk1	230	1.5162	1.59639e-23	0.506953
7	C7	chr10	27389866	27397225	1	4930579H20Rik	164	2.78724	1.74457e-23	0.489177
7	C7	chr6	110645598	111567230	1	Grm7	810	1.30179	1.78107e-23	0.725241
7	C7	chr4	62965574	63134030	1	Zfp618	416	1.42217	2.52125e-23	1.09121
7	C7	chr7	101348069	101412586	1	Arap1	1372	1.49323	2.58655e-23	0.887272
7	C7	chr14	44988111	45003820	1	Ptger2	284	1.82421	2.59041e-23	0.519312
7	C7	chr3	87768953	87749097	2	Pear1	400	2.23766	2.98016e-23	0.93216
7	C7	chr8	45885485	45919546	1	Pdlim3	353	2.09727	4.73004e-23	0.418493
7	C7	chr9	60794548	60880370	1	Uaca	685	1.40792	4.94633e-23	0.629229
7	C7	chr7	31059935	31070935	1	Lgi4	693	2.89352	5.3419e-23	0.631941
7	C7	chr14	33811283	33808071	2	4930503F20Rik	219	2.21271	6.7028e-23	0.746609
7	C7	chr7	73310380	73315193	1	4930429H19Rik	1117	1.77174	6.91847e-23	0.292055
7	C7	chr1	88055411	88220002	1	Ugt1a10	551	1.85383	7.04496e-23	0.498633
7	C7	chr8	128359073	128505476	1	Nrp1	1167	1.52496	9.13864e-23	0.785104
7	C7	chr1	133921401	133910304	2	Prelp	808	1.76042	9.44333e-23	0.737026
7	C7	chr5	100572205	100553733	2	Plac8	657	2.0599	9.98597e-23	0.485091
7	C7	chr1	186558681	186511838	2	A730004F24Rik	1290	2.26397	1.02521e-22	0.345527
7	C7	chr12	110158073	110151654	2	3110009F21Rik	733	1.46697	1.15662e-22	0.403882
7	C7	chr18	5591860	5775468	1	Zeb1	15	1.37069	1.30367e-22	1.06608
7	C7	chr1	17601901	17630939	1	Pi15	62	2.84389	1.37027e-22	0.359503
7	C7	chr5	137072272	137061504	2	Serpine1	1146	1.84898	1.75592e-22	0.603558
7	C7	chr4	130047840	130099277	1	Col16a1	979	1.55745	3.28381e-22	0.653935
7	C7	chr13	60205471	60216018	1	Gm5084	538	2.10737	3.57969e-22	0.41756
7	C7	chr15	37792428	37366175	2	Ncald	143	1.39692	3.57969e-22	1.30455
7	C7	chr7	73102068	73097752	2	Gm6567	1116	1.83905	4.07507e-22	0.406029
7	C7	chr6	50776115	50815033	1	C530044C16Rik	366	2.38486	5.50338e-22	0.319957
7	C7	chr6	142702274	142587862	2	Abcc9	1248	2.55416	6.76198e-22	0.468949
7	C7	chr19	12502145	12466336	2	Dtx4	332	1.59925	6.97137e-22	0.754505
7	C7	chr16	43640655	43640737	1	Mir568	442	1.28801	7.16962e-22	1.14027
7	C7	chr11	95587698	95568818	2	Ngfr	1192	1.93943	7.6712e-22	0.808473
7	C7	chr5	146385006	146471125	1	Wasf3	1321	1.70054	8.48306e-22	0.241097
7	C7	chr1	88103257	88220002	1	Ugt1a2	554	1.91067	9.15341e-22	0.44958
7	C7	chr1	88103257	88220002	1	Ugt1a6a	555	1.91067	9.15341e-22	0.44958
7	C7	chr7	110768206	110812409	1	Ampd3	1674	1.39227	1.08008e-21	1.00407
7	C7	chr16	65815633	65863066	1	Vgll3	587	2.04396	1.26794e-21	0.481444
7	C7	chr11	116654313	116645595	2	Cygb	1698	1.4489	1.31167e-21	1.28233
7	C7	chr4	137796384	137741731	2	Alpl	1140	1.60648	2.16332e-21	0.783446
7	C7	chr17	7926000	7934897	1	Tagap	41	2.00881	2.16339e-21	0.61312
7	C7	chr1	163313650	163245119	2	Prrx1	1018	1.94869	2.39102e-21	0.439329
7	C7	chr11	35616816	35616925	1	Mir218-2	237	2.10973	2.41653e-21	0.886594
7	C7	chr2	32318265	32318343	1	Gm23363	387	2.39192	3.22583e-21	1.43919
7	C7	chr9	92457378	92492516	1	Plscr4	941	2.02309	4.86912e-21	0.401466
7	C7	chr16	16146851	15889224	2	Spidr	123	1.39154	4.91947e-21	0.642651
7	C7	chr11	62951193	62993095	1	Cdrt4	592	2.23499	5.46284e-21	0.374542
7	C7	chr8	25518759	25575718	1	Fgfr1	231	1.54816	5.61985e-21	0.698144
7	C7	chr1	193273188	193272160	2	G0s2	1345	2.01345	5.8133e-21	0.768188
7	C7	chr1	51333779	51218386	2	9330175M20Rik	236	1.64934	6.96179e-21	0.411345
7	C7	chr2	14604306	14987908	1	Cacnb2	113	1.36171	7.06636e-21	0.656134
7	C7	chr7	31055656	31051678	2	Fxyd1	692	2.54293	8.79629e-21	0.877929
7	C7	chr17	24650305	24639282	2	Slc9a3r2	268	1.81375	1.02699e-20	0.774217
7	C7	chr11	63061659	63094960	1	Tekt3	594	1.79978	1.05536e-20	0.24503
7	C7	chr11	85760702	85760616	2	Mir5110	1072	2.32395	1.15818e-20	1.22056
7	C7	chr9	67133561	67163788	1	Gm19299	767	1.82557	1.16465e-20	0.478335
7	C7	chr2	132029988	131992850	2	Rassf2	1452	1.27015	1.95303e-20	0.663349
7	C7	chr5	21424677	21292961	2	Ccdc146	81	1.44332	2.54033e-20	0.662562
7	C7	chr7	16891786	16895435	1	Gng8	266	2.01085	2.55669e-20	1.02316
7	C7	chr9	45936058	45929628	2	Tagln	490	2.22478	2.61991e-20	1.01722
7	C7	chr18	53464546	53575857	1	Prdm6	368	1.39378	3.15385e-20	0.586284
7	C7	chr17	88626555	88662586	1	Ston1	1171	1.30352	3.34468e-20	0.514793
7	C7	chr5	131307522	130874951	2	Galnt17	1068	1.5652	3.61105e-20	0.467586
7	C7	chr8	36457548	36513013	1	Trmt9b	305	1.51775	4.26276e-20	0.463777
7	C7	chr8	106510852	106556911	1	Cdh3	910	1.80505	5.06929e-20	0.716188
7	C7	chr17	7827302	7738568	2	Fndc1	40	1.29265	5.27118e-20	0.219978
7	C7	chr2	152933208	152931898	2	Foxs1	1625	1.97226	5.69216e-20	1.22436
7	C7	chr10	38821779	38820541	2	Rfpl4b	207	1.89388	5.84777e-20	0.372408
7	C7	chr16	21204795	21223304	1	Ephb3	238	1.62524	6.82389e-20	0.732262
7	C7	chr2	158243565	158243504	2	Mir7685	1740	2.00409	8.03205e-20	0.977803
7	C7	chr1	62794732	62790918	2	4930487H11Rik	329	1.8179	9.89741e-20	0.496775
7	C7	chr10	41568016	41576476	1	5730435O14Rik	240	2.02682	1.07662e-19	0.693148
7	C7	chr8	122551329	122481698	2	Piezo1	1085	1.27466	1.28527e-19	0.720899
7	C7	chr2	44065324	44059238	2	Arhgap15os	516	1.5765	1.48078e-19	0.40069
7	C7	chr1	133907999	133897193	2	Optc	807	1.57999	1.59291e-19	1.01253
7	C7	chr2	12301246	12312315	1	E030013I19Rik	97	2.1151	1.70219e-19	0.410651
7	C7	chr1	135766085	135769134	1	Phlda3	843	1.39007	2.55508e-19	1.05077
7	C7	chr7	109731732	109727465	2	Ascl3	1660	2.93303	2.94155e-19	0.58342
7	C7	chr8	128359241	128359320	1	Mir1903	1168	1.61511	3.18192e-19	1.05168
7	C7	chr13	63734298	63675756	2	1700024I08Rik	574	1.63483	3.85759e-19	0.551554
7	C7	chr2	74704615	74707933	1	Hoxd8	677	1.86626	5.54871e-19	0.993335
7	C7	chr13	60029711	60116669	1	A530065N20Rik	536	1.31425	5.88171e-19	0.495631
7	C7	chr15	103146828	103123070	2	D930007P13Rik	895	1.48935	6.36987e-19	0.367189
7	C7	chr6	142614595	142626462	1	5330439B14Rik	1249	2.41213	6.74322e-19	0.474935
7	C7	chr7	78577838	78192114	2	Ntrk3	1134	1.77189	7.41232e-19	0.465146
7	C7	chr11	109845878	109848476	1	1700023C21Rik	1592	1.4759	8.46051e-19	0.673223
7	C7	chr17	5941280	6044290	1	Synj2	18	1.35456	8.53758e-19	0.871754
7	C7	chr5	103629403	103605711	2	Slc10a6	671	1.62207	1.00791e-18	0.515422
7	C7	chr17	49564337	49456022	2	Daam2	909	1.4451	1.03168e-18	0.747671
7	C7	chr10	75589381	75616968	1	Ggt5	443	1.38532	1.06432e-18	0.588539
7	C7	chr11	85832615	85841948	1	Tbx2	1075	1.26642	1.27547e-18	1.35954
7	C7	chr3	123267496	123365636	1	Sec24d	928	1.2515	1.32081e-18	0.746683
7	C7	chr7	114745766	114850380	1	Insc	1706	1.75834	1.46797e-18	0.379071
7	C7	chr2	35558702	35549534	2	Gm13446	448	2.42661	1.57474e-18	0.553124
7	C7	chr4	123233556	123249870	1	Heyl	859	1.39836	1.7047e-18	0.985986
7	C7	chr11	99041260	99052646	1	Igfbp4	1312	2.01687	1.94614e-18	0.83511
7	C7	chr16	34690616	34725194	1	Ccdc14	368	1.69101	2.13828e-18	0.408142
7	C7	chr5	119200018	119194313	2	Gm7538	900	2.25727	2.39909e-18	0.391974
7	C7	chr10	41606595	41538849	2	Ccdc162	239	1.86159	2.40486e-18	0.576416
7	C7	chr7	142460812	142494868	1	Lsp1	2118	1.46806	2.53994e-18	0.51212
7	C7	chr14	28505473	28525515	1	Wnt5a	152	1.8394	2.76544e-18	0.443868
7	C7	chr2	27079381	27108613	1	Adamtsl2	282	2.44912	3.20854e-18	0.620754
7	C7	chr5	111418166	111457025	1	Mn1	782	1.65088	5.05737e-18	0.509669
7	C7	chr7	107567433	107591365	1	Olfml1	1603	3.22962	6.96776e-18	0.30371
7	C7	chr5	134747323	134702595	2	Eln	1085	1.99988	7.93948e-18	0.622241
7	C7	chr13	55513446	55495795	2	Pdlim7	480	1.34953	8.16418e-18	0.932329
7	C7	chr4	154170713	154275721	1	Megf6	1392	1.5432	9.83941e-18	0.423795
7	C7	chr1	165708094	165648945	2	Rcsd1	1047	1.4577	9.87081e-18	0.683004
7	C7	chr8	123186235	123201812	1	Dpep1	1104	1.85988	1.20786e-17	0.636327
7	C7	chr10	61273438	61197112	2	Adamts14	345	1.64136	1.27737e-17	0.490254
7	C7	chr3	153792087	153789305	2	5730460C07Rik	1109	1.47705	1.48302e-17	0.383481
7	C7	chr10	75644008	75636619	2	Susd2	444	1.48551	1.62062e-17	0.609412
7	C7	chr5	7960472	7982213	1	Steap4	26	2.37487	1.64558e-17	0.248114
7	C7	chr5	21372673	21378386	1	Fgl2	82	2.10309	2.3099e-17	0.633744
7	C7	chr9	92718716	92795711	1	4933400C23Rik	944	1.53585	2.43803e-17	0.204596
7	C7	chr2	75444179	75436057	2	9430019J16Rik	686	1.6476	2.872e-17	0.393268
7	C7	chr3	102469919	102521013	1	Ngf	746	1.69641	3.01669e-17	0.329158
7	C7	chr5	30913786	30921275	1	Emilin1	194	1.298	3.21449e-17	1.30085
7	C7	chr7	31051454	31042515	2	Fxyd7	691	2.19504	3.2338e-17	0.577349
7	C7	chr8	32009491	31818028	2	Nrg1	275	1.6855	3.68465e-17	0.618588
7	C7	chr10	127190054	127182521	2	Arhgef25	990	1.63116	3.78419e-17	0.844797
7	C7	chr13	68999541	68620043	2	Adcy2	635	1.35752	3.79086e-17	0.43129
7	C7	chr11	61485444	61488704	1	Mfap4	562	2.20451	4.69246e-17	0.744718
7	C7	chr13	115101964	114958079	2	Itga1	909	1.30584	5.17405e-17	0.849006
7	C7	chr3	123236149	123076519	2	Synpo2	927	1.3005	5.36453e-17	0.641047
7	C7	chr8	124663369	124635756	2	2310022B05Rik	1137	1.40299	6.52226e-17	0.733401
7	C7	chr11	82035577	82037452	1	Ccl2	996	2.76665	7.13247e-17	0.52717
7	C7	chr10	70440668	70558732	1	Fam13c	415	1.54331	7.63367e-17	0.438162
7	C7	chr11	109995816	109933406	2	Abca8b	1593	1.55107	7.92093e-17	0.405039
7	C7	chr6	118880158	118885543	1	4931430N09Rik	908	1.5618	9.17658e-17	0.483669
7	C7	chr2	148443535	148436651	2	Cd93	1543	1.2828	1.15677e-16	0.292099
7	C7	chr5	113070117	113058258	2	Crybb2	801	2.46675	1.26824e-16	0.17626
7	C7	chr2	77170635	77009906	2	Ccdc141	701	1.3103	1.3823e-16	0.465945
7	C7	chrX	93286507	93298357	1	Arx	582	1.64207	1.40306e-16	0.688872
7	C7	chr3	122729158	122859374	1	Pde5a	920	1.34774	1.85298e-16	0.609986
7	C7	chr4	129382761	129395261	1	C330020E22Rik	955	1.73989	2.04201e-16	0.560728
7	C7	chr6	112290319	112286794	2	5031434C07Rik	813	2.1475	2.08372e-16	0.562239
7	C7	chrX	162643658	162411952	2	Reps2	998	1.40258	2.49722e-16	0.471166
7	C7	chr2	72476219	72486890	1	Cdca7	652	1.59343	2.86744e-16	0.541493
7	C7	chr6	141340553	141344387	1	Gm10400	1232	1.44449	2.95075e-16	0.272349
7	C7	chr2	74726070	74726137	1	Mir10b	681	2.32434	4.0093e-16	0.635463
7	C7	chr9	79718722	79598987	2	Col12a1	871	1.2568	4.44256e-16	0.443899
7	C7	chr14	23094571	23038194	2	Gm10248	112	1.4581	4.47045e-16	0.424529
7	C7	chr14	33923587	33935285	1	Gdf10	220	1.91441	4.54065e-16	0.29801
7	C7	chr5	35525626	35502218	2	Cpz	279	1.47642	4.76837e-16	0.439237
7	C7	chr11	101894354	101877510	2	Meox1	1447	1.83166	5.16303e-16	0.445945
7	C7	chr1	186705992	186623186	2	Tgfb2	1291	1.73839	5.52642e-16	0.407897
7	C7	chr5	129096750	129204599	1	Adgrd1	1041	1.84711	5.52642e-16	0.30683
7	C7	chr14	34588681	34526699	2	Ldb3	239	1.28643	5.52911e-16	0.570621
7	C7	chr19	23448322	23302609	2	Mamdc2	424	1.45364	6.09521e-16	0.538124
7	C7	chr1	193370282	193346346	2	Camk1g	1346	1.4943	7.00251e-16	0.406533
7	C7	chr17	24632682	24638838	1	Nthl1	267	1.53305	7.04325e-16	0.80386
7	C7	chr10	127195709	127190378	2	Dtx3	992	1.74288	7.06534e-16	0.880994
7	C7	chr9	116189180	116194886	1	Gm4668	1246	1.91378	7.41773e-16	0.31399
7	C7	chr3	82903974	82892582	2	Lrat	359	1.9315	7.46031e-16	0.22974
7	C7	chr15	66891393	66923199	1	Wisp1	273	1.48799	8.05261e-16	0.409637
7	C7	chr7	40674737	40691260	1	4933402C06Rik	763	2.72555	8.05261e-16	0.182477
7	C7	chr8	124576111	124618731	1	Capn9	1136	1.33572	8.66695e-16	0.405288
7	C7	chr1	152955101	153119261	1	Nmnat2	924	1.35606	9.6573e-16	0.508012
7	C7	chr1	160044380	160078587	1	4930523C07Rik	979	1.53121	1.01279e-15	0.310576
7	C7	chr5	104170703	104180127	1	Dspp	681	1.29577	1.0648e-15	0.251884
7	C7	chr2	27072161	27061636	2	Mymk	281	1.60951	1.06947e-15	0.42273
7	C7	chr2	27247303	27188393	2	Sardh	286	1.31915	1.1784e-15	0.682247
7	C7	chr3	83007724	83015056	1	Fgg	360	1.85041	1.35928e-15	0.225805
7	C7	chr9	105960643	105856070	2	Col6a5	1045	1.60356	1.56807e-15	0.242313
7	C7	chr2	74697763	74700208	1	Hoxd9	676	1.65078	1.70049e-15	0.902743
7	C7	chr13	56438355	56472363	1	Slc25a48	500	1.43555	1.79583e-15	0.298343
7	C7	chr6	52165674	52169451	1	Hoxaas2	378	2.83339	1.92719e-15	0.544053
7	C7	chr6	52158317	52155367	2	Hoxa1	377	2.90347	1.96708e-15	0.594209
7	C7	chr9	41536716	41536811	1	Mirlet7a-2	415	1.8023	1.99713e-15	0.607083
7	C7	chr11	33993193	33629339	2	Kcnip1	229	1.3429	2.2456e-15	0.377274
7	C7	chr10	127195249	127202643	1	F420014N23Rik	991	1.72021	2.4443e-15	0.794694
7	C7	chr7	129962165	129978669	1	Gm4265	1923	1.38495	3.19599e-15	0.328973
7	C7	chr14	33185066	32959547	2	Wdfy4	214	1.30519	3.26122e-15	0.272615
7	C7	chr8	24438946	24437616	2	Tcim	217	1.26363	3.39888e-15	0.662158
7	C7	chr19	56461637	56486729	1	Plekhs1	748	1.98496	3.67551e-15	0.318673
7	C7	chr15	34675073	34679204	1	4930413F20Rik	122	1.6447	4.18054e-15	0.398051
7	C7	chr9	58370369	58359804	2	Tbc1d21	658	2.5616	4.19166e-15	0.347103
7	C7	chr7	90302355	90410719	1	Sytl2	1278	1.5268	4.70818e-15	0.629229
7	C7	chr2	125625113	125563088	2	Cep152	1333	1.60593	4.76188e-15	0.269996
7	C7	chr11	94967593	94968456	1	Hils1	1176	2.20763	5.70086e-15	0.468178
7	C7	chr7	16781346	16798274	1	Slc1a5	261	1.37889	6.83501e-15	0.37531
7	C7	chr5	136883107	136741764	2	Col26a1	1136	1.61917	6.87865e-15	0.446748
7	C7	chrX	162159441	161836430	2	Nhs	997	1.28535	8.64347e-15	0.558462
7	C7	chr6	117168535	117181368	1	Cxcl12	890	1.38073	1.05222e-14	0.377619
7	C7	chr4	136836012	136647539	2	Ephb2	1122	1.25524	1.06929e-14	0.656852
7	C7	chr15	4375491	4575585	1	Plcxd3	9	1.37099	1.15935e-14	0.214783
7	C7	chr7	88278085	88315861	1	Ctsc	1264	1.44553	1.53385e-14	0.218617
7	C7	chr14	51922773	51922160	2	Rnase13	396	1.94735	1.55533e-14	0.74786
7	C7	chr8	123130106	123130172	1	Mir7080	1102	1.81379	1.66727e-14	0.533018
7	C7	chr1	61378432	61395904	1	9530026F06Rik	326	1.67226	1.77436e-14	0.288805
7	C7	chr13	49608071	49624500	1	Ogn	410	1.76026	1.84086e-14	0.52776
7	C7	chr17	4122102	4119446	2	4930548J01Rik	9	1.53186	1.90807e-14	0.278178
7	C7	chr2	158091797	158070364	2	2010009K17Rik	1736	1.61583	2.38531e-14	0.323173
7	C7	chr7	44306959	44303766	2	Clec11a	842	1.64811	2.96123e-14	0.822012
7	C7	chr9	61138515	61145259	1	I730028E13Rik	688	1.60237	3.51802e-14	0.308801
7	C7	chr15	103014008	103017429	1	Hoxc5	892	1.5791	3.58614e-14	0.732389
7	C7	chr6	52191703	52189687	2	Hoxa4	383	2.4166	3.88353e-14	0.6143
7	C7	chr9	66919705	66843664	2	Rab8b	763	1.30085	4.13066e-14	0.547699
7	C7	chr6	52158524	52162020	1	Hotairm1	376	3.04488	4.1449e-14	0.547357
7	C7	chr3	37724360	37714190	2	Gm5148	164	1.2827	4.15023e-14	0.318969
7	C7	chr11	85719744	85702200	2	Bcas3os1	1071	1.4013	4.45215e-14	0.315637
7	C7	chr11	45116928	45102866	2	Gm12159	270	2.0736	4.53636e-14	0.233574
7	C7	chr9	60713121	60738801	1	Larp6	684	1.52455	5.53882e-14	0.285683
7	C7	chr9	102739648	102756685	1	Gm5627	1016	1.36431	5.67154e-14	0.421396
7	C7	chr4	86053915	86428382	1	Adamtsl1	479	1.27756	5.80819e-14	0.527988
7	C7	chr4	86558303	86444698	2	Saxo1	480	2.14626	8.43333e-14	0.340446
7	C7	chr2	6928722	6922702	2	5031426D15Rik	35	1.88173	9.98947e-14	0.233608
7	C7	chr9	105828085	105689417	2	Col6a6	1044	1.30605	1.02485e-13	0.445939
7	C7	chr1	165091930	165066617	2	4930568G15Rik	1038	1.57498	1.1272e-13	0.253383
7	C7	chr10	97596931	97590984	2	4930473O22Rik	813	3.89309	1.36917e-13	0.296988
7	C7	chr9	50233182	50232523	2	2310003N18Rik	525	1.53812	1.65443e-13	0.289911
7	C7	chr13	47910435	47934301	1	G630093K05Rik	385	1.86211	1.69554e-13	0.16169
7	C7	chr7	140967429	140969827	1	Ifitm1	2056	2.01307	2.08885e-13	0.624041
7	C7	chr15	97731405	97711019	2	Endou	710	1.72269	2.43232e-13	0.563913
7	C7	chr4	43957702	43979118	1	Glipr2	247	1.37164	2.56673e-13	0.584706
7	C7	chr7	31076697	31070535	2	Fxyd3	694	1.73474	2.65363e-13	0.302886
7	C7	chr6	50654393	50650871	2	Npvf	365	2.26127	2.7401e-13	0.326126
7	C7	chr13	46501903	46650281	1	Cap2	375	1.7605	2.97245e-13	0.438949
7	C7	chr19	5924816	5917556	2	Cdc42ep2	125	1.28819	3.09503e-13	0.722181
7	C7	chr10	34207551	34151393	2	Dse	197	1.44393	3.4747e-13	0.355797
7	C7	chr9	20815067	20770057	2	Col5a3	133	1.93212	3.63747e-13	0.261635
7	C7	chr9	30922452	30899155	2	Adamts15	233	1.40466	4.11439e-13	0.261073
7	C7	chr9	106096691	105990318	2	Col6a4	1046	1.36776	4.25714e-13	0.368743
7	C7	chr9	49518288	49568025	1	Gm11149	524	1.47627	5.79456e-13	0.208233
7	C7	chr4	117096056	117116101	1	Ptch2	752	1.57613	5.84056e-13	0.441442
7	C7	chr11	33963013	33973638	1	Kcnmb1	230	3.02347	5.99688e-13	0.266602
7	C7	chr6	117751769	117679207	2	1700030F04Rik	892	1.47523	5.99688e-13	0.175748
7	C7	chr6	55396887	55412285	1	6430584L05Rik	423	1.84684	6.04615e-13	0.356112
7	C7	chr2	148408188	148404471	2	Thbd	1542	2.02488	6.72585e-13	0.550883
7	C7	chr3	65302685	65133059	2	A330015K06Rik	287	1.40594	7.71456e-13	0.468706
7	C7	chr11	96323126	96347930	1	Hoxb3	1222	2.45291	8.11838e-13	0.496576
7	C7	chr17	73950196	73883895	2	Xdh	1073	1.49977	8.38256e-13	0.331611
7	C7	chr18	83325884	83292792	2	4921531P14Rik	583	1.43441	8.42803e-13	0.353041
7	C7	chr2	74716130	74710044	2	Hoxd3os1	679	1.4473	8.85564e-13	0.572193
7	C7	chr15	93927111	93904856	2	9430014N10Rik	684	1.35158	9.09215e-13	0.260357
7	C7	chr17	84511895	84622142	1	Plekhh2	1134	1.33843	9.41056e-13	0.358495
7	C7	chr15	4727210	4804045	1	C6	10	1.93855	9.97555e-13	0.24811
7	C7	chr12	84875802	84879755	1	D030025P21Rik	458	1.91064	9.99688e-13	0.553793
7	C7	chr17	45599603	45585200	2	Slc29a1	821	1.25012	1.03357e-12	0.672823
7	C7	chr7	17062427	17030993	2	Hif3a	273	1.37732	1.05916e-12	0.44524
7	C7	chr18	60591716	60573717	2	Myoz3	406	1.52939	1.17093e-12	0.709406
7	C7	chr3	19957054	20009750	1	Cp	64	1.51573	1.18081e-12	0.207592
7	C7	chr5	30907788	30906516	2	Ost4	193	1.30254	1.20143e-12	1.25252
7	C7	chr9	123150946	123157432	1	Clec3b	1331	2.4303	1.23154e-12	0.440485
7	C7	chr12	111678105	111683902	1	Trmt61a	764	1.25358	1.2472e-12	0.88831
7	C7	chr16	31314808	31296192	2	Apod	318	1.50871	1.41929e-12	0.226505
7	C7	chr5	136170656	136147459	2	Orai2	1130	1.89735	1.43319e-12	0.430639
7	C7	chr16	37916496	38007530	1	Gpr156	416	1.36111	1.4594e-12	0.331533
7	C7	chr3	98160634	98164169	1	Adam30	709	1.98205	1.72078e-12	0.28285
7	C7	chr5	24730680	24712269	2	Wdr86	129	1.49953	1.79429e-12	0.50257
7	C7	chr7	44310264	44358353	1	Shank1	843	1.32	1.8352e-12	0.320392
7	C7	chr7	145300909	145309557	1	Mrgprf	2168	1.32289	2.54347e-12	0.849793
7	C7	chr6	52102949	52114877	1	Halr1	374	1.70792	2.66579e-12	0.218256
7	C7	chr6	100704734	100805081	1	Gxylt2	786	1.37755	2.87391e-12	0.274529
7	C7	chr15	85156132	85149254	2	Gm19277	602	2.52137	2.97943e-12	0.589686
7	C7	chr4	155839680	155844102	1	Mxra8	1432	1.33253	3.15731e-12	0.881335
7	C7	chrX	133908425	133932446	1	Srpx2	769	1.99091	3.15731e-12	0.248223
7	C7	chr6	35330846	35336831	1	1700065J11Rik	189	1.61235	3.30806e-12	0.483671
7	C7	chr6	112273758	112330423	1	Lmcd1	812	1.47945	3.41632e-12	0.412333
7	C7	chr15	103014910	103015001	1	Mir615	893	1.61872	3.87857e-12	0.957065
7	C7	chr11	65269989	65176561	2	Myocd	604	1.3728	4.49531e-12	0.523384
7	C7	chr6	52204587	52201754	2	Hoxa5	384	2.44151	4.86662e-12	0.459483
7	C7	chr16	44943678	44981380	1	Cd200r3	463	1.26248	5.06552e-12	0.151418
7	C7	chrX	164269431	164373013	1	Pir	1014	1.60367	5.30019e-12	0.271874
7	C7	chr4	58206596	58042796	2	Svep1	360	1.27387	5.64476e-12	0.394353
7	C7	chr9	58159221	58156264	2	Islr	651	2.9683	6.83046e-12	0.837499
7	C7	chr13	55507692	55507625	2	Mir6945	481	1.25894	7.19785e-12	1.45816
7	C7	chr5	95956939	95961068	1	Cxcl13	626	1.55346	7.28974e-12	0.214544
7	C7	chr14	62332105	62372992	1	Rnaseh2b	576	1.356	7.78612e-12	0.284673
7	C7	chr1	135454683	135454603	2	Mir1231	840	1.25031	8.33884e-12	1.06076
7	C7	chr2	35461449	35400179	2	Ggta1	447	1.43947	8.49287e-12	0.330531
7	C7	chr18	67390731	67402749	1	Tubb6	484	1.26874	9.45961e-12	0.567781
7	C7	chr7	99711340	99657804	2	Slco2b1	1340	1.47729	9.89834e-12	0.424347
7	C7	chr11	80154162	80178924	1	Adap2	980	1.81087	1.00002e-11	0.441341
7	C7	chr1	71888112	71891204	1	Gm8883	379	1.37352	1.02083e-11	0.419132
7	C7	chr11	96351632	96354016	1	Hoxb2	1223	2.7599	1.08258e-11	0.664562
7	C7	chr1	44744949	44739675	2	4930521E06Rik	224	2.05804	1.17869e-11	0.218394
7	C7	chr2	84798828	84810003	1	Ube2l6	742	1.59388	1.17887e-11	0.298728
7	C7	chr6	52164831	52162417	2	Hoxa2	379	2.3781	1.2515e-11	0.440801
7	C7	chr7	90265432	90223878	2	Ccdc83	1277	1.60896	1.2515e-11	0.293197
7	C7	chr1	161395438	161418206	1	Tnfsf4	998	1.30467	1.36427e-11	0.179686
7	C7	chr19	34290659	34327770	1	Fas	508	1.33737	1.45679e-11	0.198095
7	C7	chr11	59375653	59372669	2	Prss38	509	1.25411	1.54497e-11	0.408667
7	C7	chr1	84218961	84218849	2	Mir6353	493	1.46143	1.59121e-11	0.560489
7	C7	chr7	101421691	101512829	1	Pde2a	1373	1.41146	1.84501e-11	0.373201
7	C7	chr4	42874203	42868003	2	Fam205c	205	2.42239	1.85954e-11	0.360389
7	C7	chrX	11327822	11328151	1	H2al1j	108	1.86313	1.90827e-11	0.357868
7	C7	chr7	40899278	40929968	1	Vstm2b	765	2.2209	2.143e-11	0.150454
7	C7	chr1	164796732	164824266	1	Dpt	1035	1.61049	2.18268e-11	0.253197
7	C7	chr2	74691891	74695106	1	Hoxd10	675	1.58154	2.20302e-11	0.57784
7	C7	chr7	3332955	3366948	1	Cacng7	10	1.90934	2.29535e-11	0.201024
7	C7	chr16	15887286	15889545	1	Cebpd	122	1.51841	2.3577e-11	0.804909
7	C7	chr2	158306493	158332852	1	Lbp	1742	2.17722	2.57222e-11	0.332704
7	C7	chr14	51988829	51986389	2	Gm16617	398	1.4352	3.00607e-11	0.684732
7	C7	chr9	21496564	21496495	2	Mir199a-1	166	2.05353	3.43421e-11	1.01423
7	C7	chr2	117821928	117909136	1	4930412B13Rik	1203	1.37723	3.46767e-11	0.26032
7	C7	chr4	42734879	42712687	2	Gm2192	200	2.83919	3.56947e-11	0.145775
7	C7	chr16	26371839	26356645	2	Cldn1	287	1.69797	3.98348e-11	0.201773
7	C7	chr7	141010744	141009590	2	Ifitm3	2057	1.4894	5.03536e-11	0.476331
7	C7	chr13	46273721	46300115	1	Stmnd1	373	1.75843	5.33689e-11	0.320692
7	C7	chr5	113724772	113692424	2	1700069L16Rik	811	1.72782	5.43326e-11	0.122405
7	C7	chr2	102550021	102643041	1	Pamr1	1064	1.26651	5.53751e-11	0.161469
7	C7	chr11	62879490	62895184	1	Tvp23b	591	1.43773	5.7056e-11	0.211059
7	C7	chr14	106486520	106417187	2	1700128A07Rik	815	1.39573	6.17322e-11	0.11227
7	C7	chr19	20492715	20556410	1	E030003E18Rik	408	1.33109	6.74375e-11	0.36014
7	C7	chr13	55477776	55477681	2	Mir6944	479	1.82538	7.02508e-11	1.09921
7	C7	chr9	44134658	44142726	1	Mcam	435	1.59743	7.46152e-11	0.789978
7	C7	chr9	44043384	44048579	1	Thy1	430	1.64214	8.44472e-11	0.41184
7	C7	chr5	52566306	52533517	2	Lgi2	368	1.64283	8.92078e-11	0.258605
7	C7	chr7	75309262	75114894	2	Sv2b	1129	1.48187	9.3765e-11	0.266239
7	C7	chr8	121127685	121130644	1	Foxl1	1061	1.42834	1.13003e-10	0.420582
7	C7	chr16	21256066	21256013	2	Mir7680	240	1.61115	1.13803e-10	0.320513
7	C7	chr11	109722256	109669749	2	Fam20a	1590	1.29043	1.14215e-10	0.436008
7	C7	chr6	29433153	29461888	1	Flnc	124	1.62825	1.29851e-10	0.433308
7	C7	chr4	129378028	129353632	2	Zbtb8a	954	1.54918	1.30853e-10	0.367686
7	C7	chr2	85196699	85162334	2	Lrrc55	755	1.6968	1.40024e-10	0.191187
7	C7	chr3	87748623	87736923	2	Lrrc71	399	1.40416	1.7014e-10	0.443548
7	C7	chr15	4898737	4962203	1	Mroh2b	11	1.97879	2.00864e-10	0.141645
7	C7	chr7	69496094	69499689	1	4930402F11Rik	1108	1.81311	2.01928e-10	0.318899
7	C7	chr1	71653234	71585473	2	Fn1	377	1.38895	2.10285e-10	0.304436
7	C7	chr7	18839966	18863113	1	Mill2	297	1.56647	2.12404e-10	0.248105
7	C7	chr7	136710604	136667955	2	Gm6249	1980	1.41092	2.12404e-10	0.137604
7	C7	chr1	71652837	71662843	1	Apol7d	378	1.27325	2.12459e-10	0.416373
7	C7	chr15	94404350	94270163	2	Adamts20	686	1.42096	2.65909e-10	0.190519
7	C7	chr7	141016892	141015812	2	Ifitm6	2058	1.42511	3.62786e-10	0.311422
7	C7	chr8	120736358	120756694	1	Irf8	1056	1.26027	3.66912e-10	0.421536
7	C7	chr19	55192678	55192734	1	Mir6715	738	2.31562	3.80453e-10	0.709478
7	C7	chr6	43309554	43303674	2	Nobox	304	1.85649	3.86824e-10	0.297394
7	C7	chr2	74721978	74729160	1	Hoxd4	680	1.93126	3.91175e-10	0.334091
7	C7	chr5	33218238	33213518	2	Spon2	237	1.60234	4.56784e-10	0.41897
7	C7	chr1	193264045	193221640	2	Hsd11b1	1344	1.63667	4.57499e-10	0.209436
7	C7	chr17	4082995	4044658	2	4930470H14Rik	8	2.03086	4.58327e-10	0.149467
7	C7	chr5	149528679	149611894	1	Wdr95	1367	1.81593	4.73141e-10	0.282397
7	C7	chr2	167190104	167095969	2	Kcnb1	1873	1.40173	4.75372e-10	0.590057
7	C7	chr7	27119955	27133660	1	Cyp2f2	521	2.32889	4.78939e-10	0.202197
7	C7	chr2	110362993	110360925	2	Fibin	1123	1.79939	4.9475e-10	0.421941
7	C7	chr18	4352953	4331327	2	Map3k8	7	1.34105	6.18149e-10	0.4676
7	C7	chr7	29289320	29293390	1	Ppp1r14a	612	1.57184	6.51478e-10	0.73404
7	C7	chr1	51289126	51302960	1	Cavin2	237	1.35275	6.83889e-10	0.297921
7	C7	chr15	34495311	34530653	1	Pop1	120	1.29053	6.88319e-10	0.214639
7	C7	chr6	52492451	52500085	1	1700094M24Rik	397	1.47223	6.9887e-10	0.344122
7	C7	chr6	52156902	52158528	1	Hotairm2	375	2.81568	7.78578e-10	0.474541
7	C7	chr18	52646220	52663731	1	1700034E13Rik	362	1.70273	8.28011e-10	0.256951
7	C7	chr2	173578341	173568661	2	Ankrd60	1931	1.53345	8.75425e-10	0.160237
7	C7	chr13	55488076	55473428	2	Dbn1	478	1.41298	8.94511e-10	0.65055
7	C7	chr2	83941226	83915079	2	Zswim2	728	1.82249	9.36578e-10	0.0768175
7	C7	chr18	38929404	38838673	2	Fgf1	290	1.30331	9.39354e-10	0.389998
7	C7	chr12	111417430	111431680	1	Exoc3l4	756	1.53406	9.45802e-10	0.554791
7	C7	chr13	22502245	22501337	2	Vmn1r202	149	2.98445	9.95514e-10	0.302095
7	C7	chr1	162937515	162916551	2	Fmo6	1015	2.60686	1.15353e-09	0.182684
7	C7	chr2	148395377	148396764	1	Sstr4	1541	1.56408	1.23409e-09	0.299193
7	C7	chr11	110251776	110176820	2	Abca6	1596	1.58353	1.39217e-09	0.340442
7	C7	chr10	77011995	77022214	1	Gm10787	479	1.84424	1.39581e-09	0.344361
7	C7	chr16	93794888	93792150	2	2310043M15Rik	730	1.8218	1.6172e-09	0.298832
7	C7	chr15	8710807	8634124	2	Slc1a3	33	1.49512	1.64191e-09	0.287345
7	C7	chr9	45906569	45929723	1	Pcsk7	489	1.26297	1.6631e-09	0.619779
7	C7	chr2	104559184	104571429	1	Platr14	1089	1.32453	2.27006e-09	0.179937
7	C7	chr15	34678706	34572799	2	Nipal2	121	1.27121	2.39983e-09	0.208233
7	C7	chr5	112896362	112688876	2	Myo18b	798	1.35508	2.60047e-09	0.202635
7	C7	chr15	37425554	37440644	1	4930447A16Rik	144	1.64517	2.60727e-09	0.376057
7	C7	chr18	39773497	39776082	1	Pabpc2	294	1.64318	2.64317e-09	0.307383
7	C7	chr13	48018608	47960330	2	4931429P17Rik	386	1.89248	2.84734e-09	0.139775
7	C7	chr8	128278225	128278148	2	Mir21c	1166	1.29965	2.96797e-09	0.369022
7	C7	chr1	152399867	152510695	1	Colgalt2	918	1.28153	3.0375e-09	0.533513
7	C7	chr1	160153575	160085029	2	Tnn	981	1.83466	3.0375e-09	0.237807
7	C7	chr10	107720027	107517360	2	Ptprq	853	1.36664	3.0681e-09	0.276972
7	C7	chr5	119108236	119114543	1	1700081H04Rik	899	1.85218	3.08647e-09	0.261193
7	C7	chr11	110095937	110025634	2	Abca8a	1594	1.28749	3.54025e-09	0.229089
7	C7	chr13	24604767	24598124	2	Gm11346	219	1.30689	3.5569e-09	0.264426
7	C7	chr8	54077532	54186454	1	Vegfc	385	1.40578	3.77476e-09	0.255345
7	C7	chr9	58370504	58374183	1	1700072B07Rik	659	1.92074	3.89952e-09	0.35599
7	C7	chr12	4524113	4529122	1	Gm31938	16	1.33702	4.08671e-09	0.438961
7	C7	chr19	11536849	11558466	1	Ms4a4d	297	2.33584	4.28023e-09	0.132909
7	C7	chr3	122801980	122795091	2	4930447N08Rik	921	1.81181	4.40257e-09	0.250554
7	C7	chr11	57011618	57330244	1	Gria1	443	1.30641	4.63278e-09	0.25315
7	C7	chr6	52172881	52174055	1	Gm15050	380	2.55472	4.81096e-09	0.428909
7	C7	chr11	95514565	95509846	2	Nxph3	1191	1.39122	4.95592e-09	0.841805
7	C7	chr17	12584189	12628488	1	Slc22a2	71	1.31456	5.14695e-09	0.131241
7	C7	chr6	142571356	142564939	2	Kcnj8	1247	1.60758	5.30737e-09	0.372124
7	C7	chr5	30968677	30977018	1	Tcf23	199	1.61057	5.31295e-09	0.599385
7	C7	chr3	37639947	37644599	1	Spry1	163	1.50818	5.4098e-09	0.458724
7	C7	chr1	75360292	75368579	1	Des	447	1.60379	5.60471e-09	0.332014
7	C7	chr11	109828046	109788291	2	1700012B07Rik	1591	1.6331	6.50584e-09	0.295456
7	C7	chr18	80544546	80541892	2	Gm2176	570	1.71549	7.16989e-09	0.358536
7	C7	chr1	160077985	160074735	2	4930562F07Rik	980	2.93991	7.63141e-09	0.310018
7	C7	chrX	164373522	164402650	1	Vegfd	1015	1.35634	8.67514e-09	0.286108
7	C7	chr2	92915101	92956051	1	Syt13	1031	1.26664	1.02213e-08	0.255562
7	C7	chr1	192841705	192842739	1	1700065J18Rik	1335	1.27044	1.08753e-08	0.45416
7	C7	chr1	130629606	130576706	2	Zp3r	747	1.42116	1.11946e-08	0.112771
7	C7	chr1	193507530	193507463	2	Mir205	1347	1.46513	1.16186e-08	0.889947
7	C7	chr9	67236726	67236660	2	Mir190a	769	1.48454	1.22685e-08	0.574026
7	C7	chr11	17051584	17079372	1	Cnrip1	122	1.91146	1.25872e-08	0.13131
7	C7	chr2	127363286	127367221	1	Adra2b	1362	1.76197	1.36087e-08	0.222075
7	C7	chr18	52529867	52516060	2	Lox	360	1.51043	1.66631e-08	0.357438
7	C7	chr18	4812486	4850959	1	Gm10556	11	1.55665	1.85815e-08	0.347935
7	C7	chr8	82863356	83091271	1	Rnf150	622	1.25639	2.06729e-08	0.358895
7	C7	chr4	25242876	25199909	2	Fhl5	101	2.26962	2.10069e-08	0.18747
7	C7	chr7	6803587	6803670	1	Mir3099	123	2.14097	2.10881e-08	0.276603
7	C7	chr16	34939329	34935855	2	1700119H24Rik	370	1.93862	2.57836e-08	0.466024
7	C7	chr11	59740154	59725917	2	1700007J10Rik	520	1.41119	4.06051e-08	0.481272
7	C7	chr2	45696605	45698447	1	1700019E08Rik	521	1.49361	4.25122e-08	0.320966
7	C7	chr3	153298649	153296502	2	1700012D16Rik	1108	1.86096	4.91918e-08	0.266832
7	C7	chrX	93156221	93156873	1	1700003E24Rik	580	2.02191	5.21813e-08	0.423616
7	C7	chr12	103356001	103321142	2	Asb2	589	1.65278	5.24914e-08	0.242264
7	C7	chr10	76575648	76590338	1	Ftcd	475	1.43269	5.96061e-08	0.117004
7	C7	chr5	134572076	134572114	1	Mir7228	1080	1.72865	6.14612e-08	0.586647
7	C7	chr1	194822001	194822064	1	Mir3962	1350	1.56247	6.15949e-08	0.806178
7	C7	chrX	93183227	93183946	1	BC061195	581	2.04956	6.56509e-08	0.223487
7	C7	chr17	33555707	33607764	1	Myo1f	512	1.61273	6.74817e-08	0.232329
7	C7	chr7	114718643	114723365	1	Calcb	1705	1.7692	7.16501e-08	0.210363
7	C7	chr2	131909928	131938436	1	Prnp	1449	1.47335	7.54282e-08	0.177136
7	C7	chr5	104202617	104214102	1	Dmp1	682	1.42742	7.87617e-08	0.215179
7	C7	chr4	94739289	94874976	1	Tek	546	1.26798	8.11415e-08	0.1827
7	C7	chr7	66381724	66381667	2	Mir7057	1088	1.65194	8.44736e-08	0.839413
7	C7	chrX	169187209	169176114	2	Amelx	1038	1.94137	9.26353e-08	0.118797
7	C7	chr14	49783367	49681668	2	Armh4	328	1.33697	1.02618e-07	0.144363
7	C7	chr1	162898712	162875047	2	Fmo2	1014	1.73771	1.04572e-07	0.209629
7	C7	chr2	158258241	158284531	1	Bpi	1741	1.31912	1.06522e-07	0.170967
7	C7	chr14	70890107	70979840	1	Gfra2	699	1.49307	1.1137e-07	0.177862
7	C7	chr11	110168153	110100822	2	Abca9	1595	1.25646	1.14803e-07	0.217931
7	C7	chr3	18480477	18468285	2	4930433B08Rik	56	1.72673	1.22221e-07	0.198495
7	C7	chr13	68597439	68614231	1	1700001L19Rik	634	1.61501	1.37465e-07	0.219613
7	C7	chr7	127824531	127806844	2	Stx1b	1891	1.26748	1.60852e-07	0.266566
7	C7	chr4	41503075	41495601	2	AI464131	175	1.55593	1.83982e-07	0.354035
7	C7	chr7	109723850	109712181	2	BC051019	1659	1.47267	1.97643e-07	0.24816
7	C7	chr12	104236242	104254405	1	Serpina3h	615	2.79515	2.43799e-07	0.134523
7	C7	chr1	172475360	172478409	1	Slamf9	1144	1.32224	2.45897e-07	0.176071
7	C7	chrX	105379179	105379082	2	Mir325	697	1.65723	2.75163e-07	0.181679
7	C7	chr4	42756518	42754525	2	Ccl19	202	2.19888	2.85207e-07	0.191471
7	C7	chr3	137552622	137550045	2	Gm4861	1010	1.28095	2.89764e-07	0.290541
7	C7	chr10	61297836	61304263	1	Prf1	346	1.3741	3.13874e-07	0.21813
7	C7	chr7	135196002	135191765	2	1700120G07Rik	1970	1.36301	3.14491e-07	0.2537
7	C7	chr13	22474618	22475520	1	Vmn1r201	148	1.27037	3.20809e-07	0.0839149
7	C7	chr2	126034658	126091185	1	Fgf7	1340	1.73205	3.2465e-07	0.264943
7	C7	chr2	109674700	109727043	1	Bdnf	1116	1.47816	3.27996e-07	0.163247
7	C7	chr14	51007751	51010758	1	Rnase10	369	2.35239	3.36288e-07	0.314284
7	C7	chr7	3423445	3421665	2	3300002P13Rik	14	1.37207	4.01775e-07	0.141836
7	C7	chr7	124708935	124625670	2	3100003L05Rik	1793	1.47089	4.25209e-07	0.13297
7	C7	chr6	52208624	52206365	2	Hoxa6	385	2.01098	4.32389e-07	0.428049
7	C7	chr5	149439660	149470979	1	Tex26	1365	1.94202	4.57496e-07	0.211684
7	C7	chr18	74268288	74282684	1	Mbd1	522	1.29741	4.68368e-07	0.349231
7	C7	chr15	5063773	4988762	2	C7	12	1.71286	5.18595e-07	0.225943
7	C7	chr19	11604804	11586606	2	Ms4a6d	298	1.54702	5.41882e-07	0.171509
7	C7	chr5	113830501	113817798	2	Selplg	816	1.35819	5.50264e-07	0.170712
7	C7	chr10	128971197	128978110	1	9030616G12Rik	1083	2.26943	6.0588e-07	0.263819
7	C7	chr7	62464510	62461871	2	Peg12	1062	1.81501	6.06607e-07	0.158647
7	C7	chr11	28763728	28763835	1	Mir217	180	2.00175	6.47968e-07	0.348625
7	C7	chr9	45135606	45107176	2	Gm10684	473	1.61037	7.31204e-07	0.139479
7	C7	chr7	3394042	3415605	1	Cacng8	11	1.79826	7.71581e-07	0.173617
7	C7	chr2	131127412	131145985	1	Hspa12b	1435	1.35155	7.82678e-07	0.286365
7	C7	chr1	173880187	173857220	2	Mndal	1173	1.80708	7.9239e-07	0.0678317
7	C7	chrX	166662025	166689812	1	Gm1720	1029	1.25834	8.06164e-07	0.173037
7	C7	chr8	25556083	25548673	2	Gm16159	232	1.40001	8.34806e-07	0.183957
7	C7	chr1	162984528	162953799	2	Fmo3	1016	1.92207	8.50747e-07	0.127923
7	C7	chr2	28496891	28505415	1	Gbgt1	299	2.17079	8.70397e-07	0.193921
7	C7	chr10	107494729	107492860	2	Myf6	852	1.76289	9.2098e-07	0.324955
7	C7	chr11	5152222	5106266	2	Emid1	54	1.57659	1.11789e-06	0.356428
7	C7	chr9	119190393	119169456	2	Slc22a14	1261	2.04243	1.15182e-06	0.133026
7	C7	chr1	73398968	73430779	1	D530049I02Rik	395	1.40217	1.15524e-06	0.150639
7	C7	chr11	96365758	96368253	1	Hoxb1	1224	1.35645	1.29303e-06	0.250083
7	C7	chr19	44029247	44005022	2	Cyp2c23	631	1.27245	1.34202e-06	0.130424
7	C7	chr3	57301919	57287064	2	Tm4sf1	234	1.335	1.55985e-06	0.170592
7	C7	chr8	124569707	124556587	2	Agt	1135	1.46197	1.65574e-06	0.404712
7	C7	chr6	55336299	55348555	1	Aqp1	421	1.3192	1.69249e-06	0.132649
7	C7	chr10	97644068	97681900	1	Epyc	815	1.54521	1.874e-06	0.11973
7	C7	chr19	6400583	6415216	1	Rasgrp2	158	1.43026	1.95669e-06	0.435375
7	C7	chr11	80858389	80867814	1	Spaca3	992	1.57376	2.11461e-06	0.136154
7	C7	chr4	107953932	107960721	1	4930407G08Rik	643	1.5518	2.29324e-06	0.275698
7	C7	chr15	37432664	37421133	2	Gm15941	145	1.29311	2.43582e-06	0.461684
7	C7	chr1	173420604	173466040	1	Aim2	1165	2.00329	2.48125e-06	0.183319
7	C7	chr3	87795162	87778244	2	Ntrk1	401	1.96613	3.12144e-06	0.215799
7	C7	chr3	57425410	57441677	1	Tm4sf4	235	1.33742	3.85363e-06	0.163734
7	C7	chr6	118085192	118085263	1	Mir7044	898	1.498	3.87257e-06	0.208258
7	C7	chr13	66752929	66369085	2	2410141K09Rik	594	1.35497	4.32421e-06	0.0911522
7	C7	chr7	3303532	3331099	1	Prkcg	9	1.50269	4.94931e-06	0.180874
7	C7	chr11	43474306	43491525	1	C1qtnf2	259	1.27225	5.52031e-06	0.260895
7	C7	chr8	92961047	93001667	1	Slc6a2	751	1.75338	5.80433e-06	0.128325
7	C7	chr1	192855752	192844488	2	Sertad4	1336	1.29746	6.30726e-06	0.275339
7	C7	chr19	12460779	12465285	1	Mpeg1	331	1.52233	6.34146e-06	0.130736
7	C7	chr9	105131805	105129338	2	Nudt16	1038	1.58369	7.28801e-06	0.257783
7	C7	chr10	79637918	79617934	2	Shc2	549	1.31832	7.41465e-06	0.169146
7	C7	chrX	10117661	10037977	2	Srpx	96	1.48524	8.2762e-06	0.145807
7	C7	chr8	23142555	23142682	1	Mir486	208	1.74867	8.51692e-06	0.382179
7	C7	chr5	113357294	113357821	1	Aym1	808	1.54571	8.8663e-06	0.173759
7	C7	chr1	162866548	162829561	2	Fmo1	1013	1.72421	9.59352e-06	0.146493
7	C7	chr6	36390191	36209620	2	9330158H04Rik	191	1.30494	9.7558e-06	0.127724
7	C7	chr15	77729072	77736382	1	Apol9b	413	1.26143	1.02651e-05	0.0990406
7	C7	chr13	22382538	22383641	1	Vmn1r199	145	3.68178	1.08801e-05	0.163501
7	C7	chr16	34651211	34678610	1	Ropn1	367	1.3246	1.16921e-05	0.248166
7	C7	chr1	88754890	88755733	1	Platr5	566	1.47436	1.25659e-05	0.436337
7	C7	chr2	66784910	66673426	2	Scn7a	604	1.62296	1.30335e-05	0.126357
7	C7	chr2	14720642	14722622	1	Gm13315	114	1.3142	1.32202e-05	0.19555
7	C7	chr1	172298064	172271709	2	Atp1a2	1140	1.25171	1.33474e-05	0.440655
7	C7	chr3	59344394	59316735	2	Igsf10	259	1.31727	1.36441e-05	0.158154
7	C7	chr9	45117876	45130070	1	Scn2b	474	1.67166	1.38414e-05	0.140955
7	C7	chr2	101649532	101638252	2	Rag1	1057	1.79774	1.54646e-05	0.189428
7	C7	chr3	95734973	95734911	2	Mir7014	645	1.27271	1.6868e-05	0.595154
7	C7	chr4	96785160	96723887	2	Gm12695	560	1.34129	1.84546e-05	0.089
7	C7	chr7	142506771	142491080	2	Prr33	2119	1.71644	1.93531e-05	0.156091
7	C7	chr16	78930948	78951728	1	Chodl	618	1.38325	2.11456e-05	0.0944118
7	C7	chr11	75422623	75410029	2	Serpinf1	865	1.29506	2.23106e-05	0.244519
7	C7	chr11	96317165	96317274	1	Mir10a	1220	1.82573	2.39631e-05	0.40529
7	C7	chr4	127358164	127354809	2	Gjb5	930	1.28499	3.34881e-05	0.123933
7	C7	chr11	73267620	73297200	1	Trpv3	810	1.98615	3.38844e-05	0.0955578
7	C7	chr7	14622478	14530654	2	Nlrp5-ps	225	1.37041	3.53699e-05	0.0810243
7	C7	chr14	30923587	30908572	2	Itih3	171	1.36296	3.8075e-05	0.174558
7	C7	chr4	80910686	80954301	1	Lurap1l	463	1.25603	3.90252e-05	0.119367
7	C7	chr11	102836296	102838040	1	Higd1b	1484	2.23249	4.04872e-05	0.322858
7	C7	chr2	27142477	27110379	2	Fam163b	283	2.37169	4.11778e-05	0.193935
7	C7	chr1	153844141	153779387	2	Rgsl1	935	1.35248	4.1709e-05	0.157014
7	C7	chr12	104127996	104139545	1	Serpina3b	611	1.84663	4.30296e-05	0.123199
7	C7	chr18	38284402	38267092	2	Pcdh12	285	1.66743	4.52685e-05	0.193124
7	C7	chr10	70655963	70601049	2	D630013N20Rik	417	1.30911	4.71111e-05	0.0990669
7	C7	chr12	104236242	104241934	1	Serpina3g	614	2.22974	4.99503e-05	0.110647
7	C7	chr2	69135800	69189330	1	Nostrin	614	1.59176	5.39171e-05	0.170069
7	C7	chr13	22278317	22279404	1	Vmn1r195	141	3.84564	5.58306e-05	0.106089
7	C7	chr13	22244215	22245105	1	Vmn1r194	140	3.72175	5.69386e-05	0.080284
7	C7	chr11	96318267	96321638	1	Hoxb4	1221	1.93415	5.92533e-05	0.32442
7	C7	chr13	49504810	49532789	1	Ecm2	407	1.34556	6.06002e-05	0.21932
7	C7	chr5	112206763	112210002	1	1700028D13Rik	785	1.57652	6.4152e-05	0.124986
7	C7	chr19	11375488	11392915	1	Ms4a4a	291	2.03274	6.42635e-05	0.0761035
7	C7	chr1	174041933	174042936	1	Olfr433	1177	2.32161	7.00176e-05	0.22071
7	C7	chr6	52215288	52214491	2	Mira	386	1.51716	7.02716e-05	0.303077
7	C7	chr6	32050285	32058915	1	1700012A03Rik	165	1.40968	7.04814e-05	0.111884
7	C7	chr2	181384250	181387596	1	Slc2a4rg-ps	2026	1.97796	7.06603e-05	0.333264
7	C7	chr2	178414463	178411206	2	Ppp1r3d	1971	1.8844	7.09029e-05	0.171759
7	C7	chr7	14562171	14561242	2	Vmn1r90	226	1.32864	9.96143e-05	0.091503
7	C7	chr2	131186948	131198511	1	Cdc25b	1439	1.27606	0.000101408	0.26957
7	C7	chr2	178414534	178422177	1	Fam217b	1970	1.86178	0.000105022	0.132621
7	C7	chr2	173218922	173206612	2	Zbp1	1928	1.44489	0.000135975	0.229888
7	C7	chr7	62085310	62085223	2	Mir344i	1058	1.69668	0.000144247	0.167002
7	C7	chr2	177464742	177479194	1	Zfp970	1960	1.55242	0.000152591	0.0298824
7	C7	chr10	97607205	97613688	1	Kera	814	2.92246	0.000158195	0.0787364
7	C7	chr8	23149585	23138785	2	Gm15816	209	1.26506	0.000164014	0.211353
7	C7	chr8	23142662	23142573	2	Mir3107	210	1.69758	0.000175216	0.252422
7	C7	chr6	52240854	52231197	2	Hoxa10	390	1.30008	0.000183965	0.168586
7	C7	chr3	28419943	28420018	1	Mir466q	87	1.31532	0.000207719	0.212746
7	C7	chr19	11623719	11615520	2	Ms4a2	299	1.53489	0.000209846	0.127321
7	C7	chr16	10796823	10796332	2	Prm1	74	1.74271	0.000212143	0.223258
7	C7	chr11	34208089	34204341	2	Foxi1	232	1.5236	0.000215477	0.135385
7	C7	chrX	71991849	72010218	1	Cnga2	439	1.55428	0.000219108	0.0494747
7	C7	chr5	109059452	109046873	2	Vmn2r11	744	1.4662	0.000219223	0.169716
7	C7	chr10	75560330	75550125	2	Lrrc75b	441	1.30817	0.000226268	0.238547
7	C7	chr13	61570127	61564630	2	Cts3	555	1.52132	0.000238334	0.0744158
7	C7	chr9	22099253	22109221	1	Cnn1	195	1.5527	0.000251099	0.277183
7	C7	chr10	19622028	19634681	1	Il22ra2	88	1.26047	0.00025273	0.198775
7	C7	chr5	105110292	105078394	2	Gbp9	693	1.71655	0.000256939	0.0763265
7	C7	chr2	131063814	131050822	2	Adam33	1433	1.44467	0.000262362	0.285882
7	C7	chr9	5308849	5336791	1	Casp4	11	2.17591	0.000282879	0.0563205
7	C7	chr3	156561746	156546753	2	4930570G19Rik	1127	1.70705	0.000288721	0.154617
7	C7	chr13	22773325	22772399	2	Vmn1r208	155	2.788	0.000289587	0.042785
7	C7	chr4	41886578	41887367	1	Gm5859	189	1.34334	0.000297596	0.104308
7	C7	chr9	41531425	41531504	1	Mir100	414	1.90032	0.000308397	0.278107
7	C7	chr1	169655501	169695813	1	Rgs5	1074	1.75104	0.000309419	0.188004
7	C7	chr7	106441073	106421550	2	Gm4759	1574	1.65153	0.000314035	0.0698803
7	C7	chr3	55182044	55209957	1	Sohlh2	229	1.43269	0.0003262	0.0600892
7	C7	chr2	128863932	128897034	1	Fbln7	1381	1.37999	0.000327851	0.202339
7	C7	chr12	69843686	69853671	1	4931403G20Rik	298	1.28386	0.000334349	0.264893
7	C7	chr1	121087405	121120975	1	Celrr	718	1.39608	0.000348724	0.108503
7	C7	chr7	86915349	86955177	1	Vmn2r78	1259	1.86733	0.000351916	0.0506775
7	C7	chr2	180389048	180389124	1	Mir1a-1	1994	5.16403	0.000367661	0.160905
7	C7	chr9	7571396	7581885	1	Mmp27	24	1.59145	0.000377863	0.101207
7	C7	chr9	7558429	7568486	1	Mmp8	23	2.00752	0.000425473	0.079432
7	C7	chr11	50827731	50811085	2	Zfp354c	350	1.41797	0.000456988	0.20602
7	C7	chr7	40898324	40849153	2	A230077H06Rik	764	1.32154	0.000461156	0.0617099
7	C7	chr12	70154171	70183206	1	Abhd12b	303	1.3803	0.000481642	0.166319
7	C7	chr18	32815383	32819799	1	Tslp	139	1.59575	0.000500145	0.16215
7	C7	chr11	103649509	103650580	1	Rprml	1509	1.65042	0.000503473	0.222197
7	C7	chr7	3415066	3415156	1	Gm23450	12	1.86114	0.000546915	0.224479
7	C7	chr4	118665519	118666466	1	Olfr62	789	2.23098	0.00056077	0.141014
7	C7	chr18	74283100	74359984	1	Cfap53	523	1.3293	0.000607503	0.176827
7	C7	chrX	138209580	138208165	2	Tex13a	842	1.43734	0.000648817	0.066426
7	C7	chr13	56243940	56222224	2	4930550C17Rik	496	1.65961	0.000656741	0.0623834
7	C7	chr7	31042331	31032723	2	Fxyd5	689	1.47672	0.000657229	0.123724
7	C7	chr7	106324528	106322396	2	Gm8989	1573	2.23181	0.000671019	0.119811
7	C7	chr9	5345476	5373034	1	Casp12	12	1.36259	0.000671942	0.105846
7	C7	chr5	113081584	113075839	2	Crybb3	802	1.50613	0.000695929	0.10615
7	C7	chr13	22556201	22557109	1	Vmn1r204	151	1.65997	0.000700077	0.0803752
7	C7	chr7	101475376	101475443	1	Mir139	1374	1.50018	0.000708852	0.289385
7	C7	chr17	19362135	19394590	1	Vmn2r99	148	1.40175	0.000721999	0.0487667
7	C7	chr15	39797045	39812377	1	Gm16291	163	1.3616	0.000764922	0.151736
7	C7	chr7	121074530	121064067	2	Igsf6	1764	1.27709	0.000793315	0.113704
7	C7	chr12	20815779	20804389	2	1700030C10Rik	85	1.28663	0.000868582	0.0650264
7	C7	chr12	28623330	28594172	2	Colec11	118	1.25426	0.000887742	0.223755
7	C7	chr14	30879257	30881610	1	Mustn1	169	1.72551	0.000889044	0.396485
7	C7	chr4	128759258	128769298	1	A3galt2	939	1.28603	0.000896074	0.161927
7	C7	chr12	18514510	18535254	1	5730507C01Rik	84	1.59167	0.00095885	0.062576
7	C7	chr5	48395573	48414294	1	5730480H06Rik	357	1.81404	0.000959364	0.12027
7	C7	chrX	52422515	52422407	2	Mir717	310	1.34649	0.000980003	0.26898
7	C7	chr13	22592930	22591980	2	Vmn1r205	152	2.30648	0.00099043	0.151057
7	C7	chr19	11469368	11482197	1	Ms4a6c	294	3.2394	0.000991722	0.0516917
7	C7	chr4	42665763	42655275	2	Il11ra2	199	1.95114	0.00100329	0.0184219
7	C7	chrX	57212143	57224042	1	Cd40lg	365	2.693	0.001119	0.0440872
7	C7	chr13	110903846	110882411	2	4930526H09Rik	871	1.73534	0.00114514	0.159286
7	C7	chr19	58728887	58744169	1	Pnliprp1	770	1.29587	0.00114705	0.106245
7	C7	chr14	50238883	50237903	2	Olfr731	338	2.62792	0.00115012	0.0601582
7	C7	chr7	8383238	8367460	2	Vmn2r44	144	1.66996	0.00115601	0.0257951
7	C7	chr1	74713535	74737897	1	Cyp27a1	421	1.35341	0.00121097	0.263728
7	C7	chr12	11204502	11185993	2	9530020I12Rik	49	1.35814	0.00123405	0.114907
7	C7	chrX	52378181	52378121	2	Mir6384	309	1.90427	0.00124996	0.113706
7	C7	chr7	141613747	141610066	2	Gm16982	2094	1.83031	0.00144108	0.121424
7	C7	chr4	73405072	73401032	2	Gm11487	445	1.37661	0.00146249	0.0751947
7	C7	chr13	22726622	22725684	2	Vmn1r207-ps	154	1.59864	0.00147397	0.0758924
7	C7	chr13	58762311	58741074	2	4930455J16Rik	522	1.61839	0.00152424	0.0665274
7	C7	chr14	71251273	71271059	1	Gm4251	700	1.31686	0.00155118	0.0811379
7	C7	chr12	103676762	103668808	2	Serpina16	598	1.33188	0.00167532	0.103724
7	C7	chr7	11670519	11669599	2	Vmn1r72	170	1.44055	0.00173511	0.0717303
7	C7	chr13	22354346	22355248	1	Vmn1r198	144	2.25988	0.00174924	0.0655518
7	C7	chr17	84683011	84658174	2	Abcg5	1136	1.31006	0.00178413	0.108611
7	C7	chr4	144786583	144777204	2	Gm438	1271	1.45257	0.00179276	0.0901421
7	C7	chr19	11443558	11463549	1	Ms4a4b	293	2.44601	0.00185076	0.0654279
7	C7	chr13	68356825	68353364	2	Gm8016	631	1.70318	0.00204659	0.0973084
7	C7	chr3	107101567	107115005	1	Kcna2	809	1.99753	0.00205192	0.139556
7	C7	chr9	43310763	43336125	1	Trim29	428	1.28206	0.00212593	0.206481
7	C7	chr1	174050375	174051313	1	Olfr432	1178	1.27219	0.00214243	0.133961
7	C7	chr19	31216396	31213543	2	8430431K14Rik	485	1.28278	0.00218417	0.140619
7	C7	chrX	16817366	16709281	2	Maob	129	1.26934	0.00223857	0.0796328
7	C7	chr7	101560865	101552453	2	Art2a-ps	1375	1.3408	0.00238781	0.135801
7	C7	chr2	111661453	111705461	1	Olfr1300-ps1	1148	1.46632	0.00243233	0.0294016
7	C7	chr7	3424662	3435667	1	Cacng6	13	1.45546	0.00243233	0.0682557
7	C7	chr7	86795141	86812032	1	Vmn2r77	1258	1.4617	0.00249456	0.0484382
7	C7	chr6	89870529	89869461	2	Vmn1r43	714	2.66843	0.00258097	0.0441521
7	C7	chr16	36784962	36750164	2	Slc15a2	401	1.28103	0.00274758	0.0318398
7	C7	chr10	107486134	107482908	2	Myf5	851	1.76152	0.00275113	0.276367
7	C7	chr19	38125321	38116620	2	Rbp4	547	2.12838	0.00288358	0.105566
7	C7	chr2	165055636	165071654	1	Cd40	1847	1.87579	0.00293272	0.13713
7	C7	chr7	18432055	18422536	2	Psg28	286	1.59657	0.00298975	0.045075
7	C7	chr7	9876963	8085044	2	2810047C21Rik1	140	1.27541	0.00302307	0.0256126
7	C7	chr9	58221150	58221254	1	Mir6385	654	1.48984	0.00308123	0.435436
7	C7	chr13	83891208	83928710	1	2810049E08Rik	713	1.29963	0.00319227	0.062211
7	C7	chr10	127724478	127731768	1	Tac2	1014	1.4952	0.00342661	0.113507
7	C7	chr7	31705754	31703779	2	Scgb2b7	704	2.6237	0.00358678	0.0561258
7	C7	chr2	37359332	37350074	2	Pdcl	486	1.83456	0.00368728	0.126639
7	C7	chr7	24175045	24182318	1	Zfp114	435	1.83812	0.00375316	0.0800162
7	C7	chr14	8317565	8296278	2	Fam107a	33	1.32173	0.00389119	0.118783
7	C7	chr17	20481236	20462373	2	Vmn2r108	159	2.08978	0.00400398	0.0509533
7	C7	chr12	119443410	119466934	1	Macc1	831	1.4882	0.00402992	0.0737019
7	C7	chr16	59120068	59119148	2	Olfr194	554	3.21319	0.00403661	0.0646309
7	C7	chr11	28746191	28746276	1	Mir216b	177	1.81085	0.00404828	0.148124
7	C7	chr8	15046078	15041446	2	BB014433	111	1.58496	0.00406885	0.145663
7	C7	chr7	31291816	31290519	2	Scgb1b2	700	1.71976	0.0042415	0.0316714
7	C7	chr19	11283813	11273866	2	Ms4a5	289	1.27894	0.00428181	0.0660202
7	C7	chr13	34113272	34084155	2	4930447K03Rik	301	1.26722	0.0043078	0.117219
7	C7	chr5	127170565	127184356	1	4930572K03Rik	1029	1.38394	0.00432488	0.0445355
7	C7	chr16	10447350	10420557	2	Tvp23a	66	1.76425	0.00457533	0.163617
7	C7	chr1	169747642	169741477	2	Rgs4	1075	1.85475	0.00461447	0.260373
7	C7	chr16	32797435	32777419	2	Muc20	348	1.34765	0.00463106	0.134233
7	C7	chr9	99035690	99006965	2	Gm1123	986	1.49412	0.0048408	0.129233
7	C7	chr6	135658913	135683391	1	4930425L21Rik	1195	1.37705	0.00493838	0.194112
7	C7	chr5	113310786	113243220	2	Sgsm1	805	1.38546	0.00496353	0.100927
7	C7	chr11	73234149	73261322	1	Trpv1	809	1.52848	0.00530968	0.0653184
7	C7	chr19	13585306	13586253	1	Olfr1484	370	1.95378	0.00535828	0.0501035
7	C7	chr19	58759723	58777534	1	Pnliprp2	771	1.34125	0.00543359	0.0764057
7	C7	chr8	19447606	19445769	2	Defb8	134	1.5553	0.00566876	0.0783407
7	C7	chr12	103956897	103946931	2	Serpina1e	604	1.26448	0.00600206	0.0974117
7	C7	chr13	22219820	22218861	2	Vmn1r193	139	1.69001	0.00662225	0.0438904
7	C7	chr9	45079183	45108531	1	Jaml	472	1.78192	0.00675901	0.0682231
7	C7	chr19	58794414	58785803	2	1700019N19Rik	772	1.33382	0.00682867	0.129771
7	C7	chr7	104465193	104409025	2	Trim30a	1511	1.36969	0.00699335	0.064073
7	C7	chr19	11081103	11067471	2	Ms4a8a	283	1.393	0.00725899	0.0491136
7	C7	chrX	71932438	71940871	1	Gm1141	436	1.3776	0.00732078	0.0629128
7	C7	chr7	43018798	43048106	1	Gm9268	787	1.56405	0.00737455	0.0258357
7	C7	chr16	59407382	59461739	1	Gabrr3	568	1.29711	0.007556	0.0669797
7	C7	chr7	40987609	40994833	1	4930433I11Rik	766	1.55588	0.00774512	0.0278662
7	C7	chr9	124102183	124113557	1	Ccr2	1347	1.2948	0.00789071	0.0420284
7	C7	chrX	71972986	71989046	1	Fate1	438	1.62504	0.00808522	0.061787
7	C7	chr5	128601106	128604093	1	Fzd10	1036	1.39148	0.00841362	0.0933022
7	C7	chr15	11964343	11970083	1	1700047G03Rik	61	1.30921	0.00860965	0.186077
7	C7	chr11	103638936	103649013	1	1700072I22Rik	1508	1.36717	0.00861954	0.0882068
7	C7	chr7	62420139	62417593	2	Mkrn3	1061	1.52428	0.00869434	0.0944949
7	C7	chr5	138053195	138066539	1	Smok3c	1184	1.56673	0.00887442	0.0196471
7	C7	chr13	61005914	61000278	2	Ctsj	547	1.79781	0.00893472	0.0453833
7	C7	chr7	106814129	106820709	1	Olfr701	1583	2.35494	0.00901607	0.0377261
7	C7	chr2	111565442	111564504	2	Olfr1295	1144	2.37771	0.00936105	0.0474707
7	C7	chr8	21858901	21862011	1	Defb10	178	2.29915	0.00941412	0.0586978
7	C7	chr15	77508271	77517319	1	Apol11a	407	3.1708	0.00973371	0.0565741
7	C7	chr7	3915501	3908280	2	Lilra6	31	1.56862	0.00996982	0.0359939

## Sheet: C8
group	group_name	seqnames	start	end	strand	name	idx	Log2FC	FDR	MeanDiff
8	C8	chr12	32061279	31958476	2	Prkar2b	147	1.68351	2.56925e-83	4.05977
8	C8	chr13	16011851	16027211	1	Inhba	65	2.16434	5.7294e-82	3.26315
8	C8	chr13	16023423	15813548	2	B230303A05Rik	64	1.89402	4.78507e-68	1.53716
8	C8	chr1	119422248	119415465	2	Inhbb	702	2.55621	2.62558e-67	3.56997
8	C8	chr6	59024502	58933536	2	Fam13a	471	1.57761	2.62495e-57	1.82067
8	C8	chr12	15816785	15791727	2	Trib2	68	1.53671	8.95764e-51	1.94032
8	C8	chr3	98859794	98852194	2	Hsd3b1	720	1.70718	1.37657e-49	2.61497
8	C8	chr10	56377273	56390419	1	Gja1	302	1.26621	2.90299e-46	2.24216
8	C8	chr9	54268164	54165937	2	Cyp19a1	578	2.21944	7.07694e-46	1.24736
8	C8	chr11	90804691	90895152	1	4930405D11Rik	1147	2.10887	4.24273e-41	0.364053
8	C8	chr15	53346183	53068261	2	Ext1	200	1.30222	4.80534e-40	2.8522
8	C8	chr4	14621778	14505197	2	Slc26a7	60	1.52568	9.8706e-38	1.07581
8	C8	chr12	15801101	15800994	2	Mir6387	69	1.39081	1.20222e-37	2.5193
8	C8	chr14	34673928	34747983	1	Wapl	241	1.26171	6.69443e-35	0.994745
8	C8	chr17	89200675	88984952	2	Fshr	1174	1.26631	1.511e-34	1.06675
8	C8	chr11	42419757	42632591	1	Gabrb2	254	1.69172	2.07508e-34	0.692578
8	C8	chrX	53053353	53053255	2	Mir351	326	1.32047	2.33863e-34	2.81633
8	C8	chr15	53902537	53461801	2	Samd12	201	1.31426	3.3452e-34	1.00506
8	C8	chr3	98814443	98805504	2	Hsd3b6	719	1.74639	8.28894e-34	0.4097
8	C8	chr8	104734003	104741634	1	Ces2a	838	1.82929	8.28894e-34	0.623268
8	C8	chrX	53057190	53053112	2	C430049B03Rik	325	1.281	8.91426e-34	1.90334
8	C8	chrX	53054054	53053984	2	Mir503	327	1.30013	2.22093e-32	2.64226
8	C8	chr1	79858665	79794321	2	Serpine2	473	1.48889	2.5557e-31	1.18293
8	C8	chrX	53048367	53048299	2	Mir450-2	323	1.38841	6.73763e-30	2.14233
8	C8	chrX	53048244	53048154	2	Mir450-1	322	1.38756	6.97696e-30	2.1263
8	C8	chrX	53049487	53049403	2	Mir542	324	1.37926	6.97696e-30	2.31287
8	C8	chrX	53048078	53047997	2	Mir450b	321	1.30112	2.23786e-29	2.26273
8	C8	chr10	24869986	24913529	1	Med23	149	1.3475	5.05348e-26	0.767059
8	C8	chr7	139957622	139957566	2	Mir7686	2003	1.30147	1.16282e-25	2.14916
8	C8	chr16	55283283	55225175	2	Zpld1	509	1.7958	2.48725e-23	0.42299
8	C8	chr9	54301570	54268580	2	Gldnos	579	1.85122	1.33229e-22	0.392976
8	C8	chr4	57143156	57061726	2	Epb41l4b	350	1.30984	1.45231e-21	0.599225
8	C8	chr6	58907126	58905233	2	Nap1l5	470	1.64081	1.87882e-21	1.03373
8	C8	chr14	34600142	34590618	2	Opn4	240	1.25289	2.31282e-21	0.397501
8	C8	chr10	51631458	51614823	2	Gprc6a	280	1.95691	1.24864e-20	0.211905
8	C8	chr14	79738431	79738528	1	Mir759	765	1.63481	1.86394e-18	1.20427
8	C8	chr11	101078411	101080505	1	Hsd17b1	1410	1.29602	4.94975e-18	1.2928
8	C8	chr16	56927927	56914344	2	Lnp1	525	1.65269	8.88122e-18	0.260142
8	C8	chr1	155558120	155687233	1	Acbd6	951	1.29468	1.32505e-17	0.512972
8	C8	chrX	56374586	56378470	1	Smim10l2a	353	1.96375	2.26913e-17	0.497562
8	C8	chr10	24927470	24915207	2	Arg1	151	1.50834	4.79998e-17	0.420162
8	C8	chr12	16653470	16660236	1	Ntsr2	71	1.36338	9.67574e-16	0.99795
8	C8	chr7	78888277	78888373	1	Mir7-2	1139	1.27471	1.31929e-14	0.32485
8	C8	chr9	54286486	54341777	1	Gldn	580	1.28702	1.58353e-14	0.359146
8	C8	chr11	59290751	59248036	2	Wnt3a	507	1.37767	3.81517e-14	0.405231
8	C8	chr8	13986090	14003561	1	Gm5907	105	1.44146	6.15668e-14	0.351233
8	C8	chr16	71131076	71139029	1	4931420L22Rik	594	1.6038	1.79458e-13	0.128414
8	C8	chr10	24910664	24910733	1	Mir6905	150	1.63125	3.76441e-13	0.909473
8	C8	chr16	5975587	5998496	1	1700123O21Rik	49	1.27267	6.94312e-13	0.18211
8	C8	chr10	51677760	51730429	1	Rfx6	281	1.3153	9.11135e-13	0.0482495
8	C8	chr9	45322079	45318266	2	1700003G13Rik	481	1.6802	1.44541e-12	0.494104
8	C8	chr15	69924233	70078204	1	Gm19782	283	1.53101	2.66308e-12	0.179608
8	C8	chr11	46645006	46636506	2	Gm4926	290	1.46679	3.14897e-12	0.299986
8	C8	chr11	49663595	49665118	1	Scgb3a1	331	1.4163	5.63091e-12	0.973038
8	C8	chr6	85765744	85732513	2	Nat8f3	638	1.7731	1.47722e-11	0.201331
8	C8	chr8	104831644	104838652	1	Ces2b	839	1.27754	1.64545e-11	0.114507
8	C8	chrX	58911461	58920304	1	4930550L24Rik	372	1.78398	1.97291e-11	0.180258
8	C8	chr14	32322019	32347820	1	Ogdhl	204	1.72708	2.50076e-11	0.29701
8	C8	chr2	120609508	120604238	2	Lrrc57	1269	2.83422	1.05555e-10	0.221284
8	C8	chr2	87191689	87192645	1	Olfr1112	847	1.61433	1.55545e-10	0.254517
8	C8	chr17	36772910	36776235	1	H2-M10.5	698	1.88551	1.81768e-10	0.171087
8	C8	chrX	136957979	136954988	2	Tmsb15b2	834	1.58372	3.54869e-10	0.256467
8	C8	chr11	83116845	83122659	1	Slfn1	1020	2.17883	5.05024e-10	0.178404
8	C8	chr1	74951672	74945315	2	Ihh	430	1.28188	5.32846e-10	0.474057
8	C8	chr2	28466324	28462001	2	1700007K13Rik	297	1.40021	5.70847e-10	0.490639
8	C8	chrX	135060336	135022410	2	3632454L22Rik	795	1.49124	6.72269e-10	0.157132
8	C8	chr2	113758648	113748675	2	Grem1	1178	2.05641	7.53161e-10	0.357631
8	C8	chr5	29537949	29538624	1	Gm6083	166	1.83603	1.02986e-09	0.292598
8	C8	chr3	132630191	132644649	1	Gimd1	981	1.76902	1.21352e-09	0.193718
8	C8	chr2	28467961	28471177	1	Mrps2	298	1.29681	4.48251e-09	0.513012
8	C8	chr17	36368417	36365004	2	H2-M10.3	693	2.34471	5.20364e-09	0.151996
8	C8	chr12	104112724	104121896	1	Serpina3a	610	1.83855	6.11597e-09	0.246262
8	C8	chr11	34314822	34422640	1	Fam196b	234	1.52863	9.16693e-09	0.215347
8	C8	chr6	101774249	101801982	1	Gm9871	789	1.70516	9.71804e-09	0.166615
8	C8	chr2	86851696	86850770	2	Olfr1095	832	2.31357	1.33635e-08	0.123241
8	C8	chr6	136327539	136329983	1	Gm8994	1197	1.60938	2.39665e-08	0.290152
8	C8	chr17	40319207	40293758	2	Crisp1	775	1.35125	3.04964e-08	0.0507221
8	C8	chr2	80391364	80398216	1	Gm13752	717	1.42333	4.19332e-08	0.232821
8	C8	chr2	86658456	86657515	2	Olfr1085	824	2.66599	6.29276e-08	0.110511
8	C8	chr11	46707104	46668960	2	Timd2	291	1.26926	1.127e-07	0.10884
8	C8	chr9	37897406	37898338	1	Olfr145	307	2.15739	1.28468e-07	0.0999148
8	C8	chr16	48771956	48734690	2	Trat1	486	1.45769	1.957e-07	0.12698
8	C8	chr2	86892163	86890226	2	Olfr1097	833	1.71455	2.07159e-07	0.125817
8	C8	chrX	145039344	145039414	1	Mir3472	890	1.28479	2.10481e-07	0.253432
8	C8	chr2	120609382	120621560	1	Haus2	1270	1.27112	2.28971e-07	0.234876
8	C8	chr2	86677331	86676399	2	Olfr1086	825	2.5109	2.57642e-07	0.131698
8	C8	chr8	24725852	24677232	2	Adam3	221	1.72093	3.19647e-07	0.197503
8	C8	chr6	85820972	85760647	2	Nat8f5	639	1.29929	4.42453e-07	0.10096
8	C8	chr3	93197273	93221377	1	Flg2	578	1.77468	5.12811e-07	0.0581582
8	C8	chr11	83704056	83706269	1	Wfdc17	1041	1.33182	6.57119e-07	0.0963956
8	C8	chr11	54303824	54361539	1	Acsl6	418	1.31549	1.7452e-06	0.0808338
8	C8	chr12	104101113	104106137	1	Serpina5	609	1.57046	2.15371e-06	0.177787
8	C8	chr11	58421111	58426023	1	1810065E05Rik	462	1.4246	2.43831e-06	0.212156
8	C8	chr9	37854820	37855755	1	Olfr877	306	1.36854	3.09311e-06	0.104389
8	C8	chrX	136927325	136928373	1	H2bfm	833	1.42901	4.97896e-06	0.0476714
8	C8	chr17	36812175	36815566	1	H2-M10.6	699	1.54611	7.08996e-06	0.165016
8	C8	chr16	71249904	71267176	1	4930567J20Rik	595	1.43123	1.35629e-05	0.0686897
8	C8	chr7	71909695	71939191	1	4930441H08Rik	1112	1.30901	1.92602e-05	0.113172
8	C8	chr6	139501909	139493182	2	Rergl	1225	1.37129	2.55495e-05	0.236359
8	C8	chr13	41114419	41174351	1	Sycp2l	346	1.32977	3.31284e-05	0.0992272
8	C8	chr17	37529957	37530997	1	Olfr111	735	2.42794	3.69266e-05	0.215544
8	C8	chr5	88317312	88328817	1	Prol1	550	1.34869	3.74454e-05	0.163645
8	C8	chrX	136976874	136974022	2	Tmsb15b1	836	1.32924	3.98862e-05	0.256888
8	C8	chr4	43771009	43770050	2	Olfr159	241	1.62812	3.9931e-05	0.336606
8	C8	chr7	61683192	61683124	2	Mir344d-1	1045	1.39026	4.4855e-05	0.0962759
8	C8	chr17	37337230	37336289	2	Olfr103	729	1.55928	7.04252e-05	0.0792536
8	C8	chr12	38614521	38552809	2	4930428E07Rik	181	1.53714	9.01503e-05	0.0788196
8	C8	chr5	123482585	123480153	2	Il31	981	1.30374	0.000109312	0.274252
8	C8	chr6	128662385	128677374	1	Clec2h	1076	1.49723	0.00010983	0.089712
8	C8	chr8	45065418	45060702	2	AY512931	343	1.43112	0.000116663	0.162134
8	C8	chr6	85708561	85706707	2	Nat8f7	637	2.05978	0.000120565	0.16001
8	C8	chr2	87150659	87149720	2	Olfr1111	846	1.94909	0.000121336	0.129966
8	C8	chr5	87490871	87459490	2	Ugt2a1	530	1.36605	0.000122488	0.0660082
8	C8	chr5	150502219	150499747	2	Gm5	1374	1.36989	0.000149177	0.141509
8	C8	chr7	87493512	87424771	2	Tyr	1262	1.98291	0.000184218	0.0808479
8	C8	chrX	9104562	9106342	1	4930402K13Rik	85	1.34603	0.000322088	0.159639
8	C8	chrX	107948436	107945735	2	Gm732	722	1.2958	0.000508545	0.15373
8	C8	chr5	149811751	149801990	2	Gm21221	1370	1.31321	0.000600849	0.0960751
8	C8	chr10	71980690	71979885	2	1700049L16Rik	426	1.42308	0.000611007	0.196035
8	C8	chr7	103915062	103929911	1	Olfr631	1484	1.82281	0.000789591	0.0880933
8	C8	chr6	122136628	122150958	1	Gm10319	943	1.27743	0.000817739	0.0902881
8	C8	chr5	138021276	138034665	1	Smok3a	1182	1.75158	0.0012437	0.0479026
8	C8	chr1	42713454	42707061	2	Pantr2	206	1.26735	0.00127595	0.107509
8	C8	chr7	103252505	103250086	2	Usp17ld	1443	1.56686	0.00158669	0.054069
8	C8	chr17	38335159	38336097	1	Olfr136	763	1.41298	0.00173027	0.103911
8	C8	chr2	76360453	76353942	2	Cyct	693	1.4508	0.00188731	0.0567729
8	C8	chr16	88869410	88868918	2	Krtap19-1	661	1.56697	0.00198922	0.0572718
8	C8	chr7	46975911	46967747	2	C86187	981	1.72205	0.0022289	0.068645
8	C8	chr5	87538195	87513339	2	Sult1b1	531	1.37296	0.00328869	0.065213
8	C8	chr2	87251840	87252941	1	Olfr1115	849	1.90996	0.00332643	0.0505558
8	C8	chr11	54267279	54265085	2	Il3	417	1.85494	0.00381416	0.135801
8	C8	chr6	129678973	129666015	2	Klrc1	1109	2.80937	0.00429844	0.0385578
8	C8	chr11	74364671	74365609	1	Olfr412	845	2.19839	0.00437314	0.118371
8	C8	chr5	87825697	87846386	1	Prr27	539	1.90356	0.00465343	0.0284645
8	C8	chr15	9279829	9315038	1	Ugt3a1	38	1.52992	0.00557816	0.0900122
8	C8	chr13	27582171	27573922	2	Prl8a1	248	1.59771	0.00567581	0.0534158
8	C8	chr5	87699425	87692619	2	Csn2	536	1.76059	0.00648981	0.0864606
8	C8	chr7	103219720	103220655	1	Olfr594	1442	1.98014	0.00714153	0.0290649

## Sheet: C9
group	group_name	seqnames	start	end	strand	name	idx	Log2FC	FDR	MeanDiff
9	C9	chr1	21962650	21398399	2	Kcnq5	88	1.46207	7.31979e-57	1.79793
9	C9	chr2	65022766	64912478	2	Grb14	592	1.4599	9.00521e-44	2.06872
9	C9	chr2	106693459	106868360	1	Mpped2	1110	1.27826	9.76104e-38	0.925828
9	C9	chr12	50649223	50341231	2	Prkd1	203	1.49754	3.60155e-34	0.820352
9	C9	chr18	14706151	14762299	1	Psma8	64	1.91521	1.75234e-33	0.521925
9	C9	chr19	43440436	43497213	1	Cnnm1	618	1.43732	3.20981e-31	0.83682
9	C9	chr1	84218961	84218849	2	Mir6353	493	1.96091	8.25914e-30	0.775876
9	C9	chr10	24595442	24598683	1	Ctgf	146	1.32942	6.31843e-29	1.96906
9	C9	chr2	32084669	32050055	2	Fam78a	379	1.37012	6.31843e-29	1.02189
9	C9	chr1	84341110	84036293	2	Pid1	492	1.36769	1.95167e-27	0.684591
9	C9	chr16	85901125	85858157	2	Adamts5	634	1.50967	1.08807e-26	0.620626
9	C9	chr11	49663595	49665118	1	Scgb3a1	331	1.75813	1.62242e-26	1.44749
9	C9	chr8	73016512	73016591	1	Mir28b	584	1.43569	1.37922e-25	0.624478
9	C9	chr4	110351911	110203737	2	Elavl4	676	1.66492	6.31007e-25	0.380356
9	C9	chr1	132880355	132940005	1	Lrrn2	790	1.58698	2.188e-24	0.433182
9	C9	chr18	15410982	15389394	2	Aqp4	68	1.46656	6.7486e-24	0.179247
9	C9	chr3	105066844	105078806	1	4930564D02Rik	781	1.39111	1.02428e-23	0.566136
9	C9	chr9	107668968	107651155	2	Slc38a3	1096	1.58434	3.53626e-22	0.898362
9	C9	chr6	129452000	129426684	2	Clec1a	1098	2.27892	2.63644e-21	0.348872
9	C9	chr5	72647796	72671078	1	Nipal1	451	1.52866	4.1224e-21	0.633091
9	C9	chr1	40805601	40855267	1	Tmem182	201	1.58086	6.28364e-21	0.630504
9	C9	chr12	84100654	84109783	1	Acot6	438	1.42817	3.51233e-19	0.652972
9	C9	chr6	48395408	48130906	2	Gm16630	321	1.39031	8.24313e-19	0.461391
9	C9	chr9	46235636	46233050	2	Apoc3	496	1.61031	8.37371e-19	0.970818
9	C9	chr9	46240844	46243458	1	Apoa4	497	1.44864	1.13759e-18	1.28152
9	C9	chr19	30930962	30930380	2	Gm6642	483	1.37744	1.82895e-17	0.451699
9	C9	chr18	68260973	68260920	2	Mir7219	496	1.47445	4.7448e-17	0.678881
9	C9	chr6	69327174	69326937	2	Rprl1	506	1.6233	6.6849e-17	0.407828
9	C9	chr3	68869586	68872163	1	1110032F04Rik	308	1.30795	2.73175e-16	0.797494
9	C9	chr4	122995931	123002485	1	Mycl	852	1.25943	3.01268e-16	1.05832
9	C9	chr2	32050946	32051008	1	Mir7674	378	1.78744	7.66069e-16	0.765225
9	C9	chr12	31438219	31473920	1	Slc26a3	139	1.66353	1.74765e-15	0.292897
9	C9	chr5	52136017	52135902	2	Mir6417	362	1.34243	1.89126e-15	0.893634
9	C9	chr10	122119697	122130558	1	Gm4489	958	1.94995	2.90367e-15	0.2407
9	C9	chr13	38461793	38460240	2	4930579J19Rik	331	1.95856	5.64532e-15	0.352061
9	C9	chr12	84069325	84076019	1	Acot5	437	1.56349	5.64786e-15	0.387978
9	C9	chr3	63929385	63914696	2	E130311K13Rik	275	1.34351	7.97232e-15	0.531024
9	C9	chr3	110143472	109780050	2	Ntng1	865	1.34329	1.187e-14	0.353267
9	C9	chr1	73016036	73025508	1	1700027A15Rik	392	1.35169	1.38375e-14	0.295996
9	C9	chr6	129408862	129424764	1	Clec9a	1097	2.0689	1.4226e-14	0.390595
9	C9	chr7	131146439	131150578	1	1700029B22Rik	1934	1.95388	3.51053e-14	0.317156
9	C9	chr19	59260878	59296012	1	Slc18a2	779	1.35804	3.58266e-14	0.533534
9	C9	chr18	84650095	84610509	2	Cndp1	587	1.29678	1.56952e-13	0.254611
9	C9	chr18	70244584	70240429	2	Dynap	506	1.42513	4.5344e-12	0.416824
9	C9	chr16	48283735	48294292	1	Dppa4	482	1.5628	1.11302e-11	0.239919
9	C9	chr10	112083354	112108098	1	Glipr1l2	876	1.38034	1.80696e-11	0.195346
9	C9	chrX	96455436	96574485	1	Heph	610	1.32217	2.66535e-11	0.289571
9	C9	chr2	106523103	106463823	2	Gm14015	1108	1.27475	6.32937e-11	0.209156
9	C9	chr6	8192617	7997808	2	Col28a1	36	1.3343	1.04299e-10	0.317453
9	C9	chr2	143078492	143081700	1	Otor	1497	1.32386	1.27604e-10	0.222601
9	C9	chr1	133690108	133679029	2	Lax1	804	1.59253	1.63512e-10	0.44081
9	C9	chr6	48647234	48660875	1	Gimap8	334	1.34488	1.70744e-10	0.337747
9	C9	chr10	64090255	63928497	2	Lrrtm3	392	1.40371	3.68365e-10	0.343679
9	C9	chr8	33747770	33742112	2	Smim18	286	1.28372	7.65671e-10	0.410881
9	C9	chr11	46645006	46636506	2	Gm4926	290	1.57236	1.21835e-09	0.312575
9	C9	chr15	9279829	9315038	1	Ugt3a1	38	1.54806	1.22675e-09	0.121964
9	C9	chr9	40187079	40188094	1	Olfr986	401	1.72319	1.32369e-09	0.150949
9	C9	chr2	162390813	162393946	1	Ptprtos	1766	1.47751	2.88772e-09	0.19069
9	C9	chr3	82876483	82836523	2	Rbm46	358	1.37779	7.69795e-09	0.168358
9	C9	chr5	149811751	149801990	2	Gm21221	1370	1.52167	7.97361e-09	0.137607
9	C9	chr14	8259019	8225511	2	Acox2	32	1.465	8.30704e-09	0.163439
9	C9	chrX	8271381	8280179	1	Slc38a5	66	1.29726	1.0596e-08	0.213435
9	C9	chr6	38507325	38507393	1	Mir7670	207	1.75835	1.06675e-08	0.548002
9	C9	chr10	19622028	19634681	1	Il22ra2	88	1.63315	2.67456e-08	0.226885
9	C9	chr6	122136628	122150958	1	Gm10319	943	1.64526	4.09086e-08	0.149743
9	C9	chr6	10974378	10971468	2	AA545190	44	1.32958	4.19702e-08	0.116757
9	C9	chr1	40681712	40768885	1	Slc9a2	199	1.27519	6.49995e-08	0.21986
9	C9	chr12	79103939	79088705	2	9230116L04Rik	382	1.37244	7.27223e-08	0.221739
9	C9	chr6	129397297	129405413	1	Clec1b	1096	2.22033	1.05512e-07	0.223468
9	C9	chr10	116964740	116969108	1	D630029K05Rik	905	1.55322	1.31979e-07	0.139802
9	C9	chr6	116650684	116652847	1	Depp1	887	1.85886	1.59023e-07	0.248836
9	C9	chr19	41029275	41059525	1	Dntt	582	1.65177	2.03938e-07	0.107144
9	C9	chr7	131146283	131138347	2	4933402N03Rik	1933	2.68845	3.0146e-07	0.151215
9	C9	chr6	122006798	122085967	1	Mug2	942	1.58573	3.47241e-07	0.0789009
9	C9	chr3	94667152	94660589	2	BC021767	605	1.41708	4.12989e-07	0.147368
9	C9	chr1	59691958	59692010	1	Snord70	312	1.36142	4.656e-07	0.384969
9	C9	chr12	117843861	117878706	1	Cdca7l	824	1.25297	4.72825e-07	0.182318
9	C9	chr1	53061640	53068079	1	Mstn	250	1.32202	1.14003e-06	0.138929
9	C9	chr19	41013815	41005019	2	C330026H20Rik	581	1.90819	1.29997e-06	0.108769
9	C9	chr11	71144704	71091197	2	Nlrp1a	770	1.32581	1.475e-06	0.0988685
9	C9	chr17	37466208	37467152	1	Olfr109	732	1.89666	1.51719e-06	0.132095
9	C9	chr4	120769622	120769534	2	Mir30c-1	834	2.81682	1.9586e-06	0.205065
9	C9	chr9	8246786	8246881	1	Mir1899	36	1.50074	1.96289e-06	0.111312
9	C9	chrX	53607922	53609135	1	Rtl8c	334	1.30941	3.89501e-06	0.173846
9	C9	chrX	86191775	86195947	1	Nr0b1	562	1.34516	3.96374e-06	0.250186
9	C9	chr4	11134097	11134182	1	Mir684-2	40	1.36575	5.50197e-06	0.296591
9	C9	chr7	52015716	52011680	2	1700015G11Rik	1020	1.32149	6.22933e-06	0.114449
9	C9	chr4	120772606	120772697	1	Mir30f	833	2.47146	7.70719e-06	0.191109
9	C9	chr4	43771009	43770050	2	Olfr159	241	1.40206	9.50594e-06	0.35681
9	C9	chr2	151668533	151645404	2	Rad21l	1584	2.08897	1.60109e-05	0.0911903
9	C9	chr6	85765744	85732513	2	Nat8f3	638	1.55824	1.80765e-05	0.159923
9	C9	chr2	69670120	69684239	1	Klhl41	621	2.01635	2.52323e-05	0.156731
9	C9	chr2	87191689	87192645	1	Olfr1112	847	1.42116	3.29761e-05	0.221287
9	C9	chr12	38614521	38552809	2	4930428E07Rik	181	1.44771	3.76113e-05	0.0876255
9	C9	chr5	150502219	150499747	2	Gm5	1374	1.3166	9.82213e-05	0.17116
9	C9	chr15	100280837	100293053	1	Tmprss12	790	1.42411	0.000107748	0.134407
9	C9	chr2	122298165	122280437	2	Duox2	1309	1.2996	0.000173433	0.1747
9	C9	chr2	24186476	24193567	1	Il1f9	165	1.33218	0.000221934	0.150342
9	C9	chr7	122186231	122169893	2	Ern2	1780	1.43958	0.00023311	0.0777937
9	C9	chr2	86146732	86145791	2	Olfr1040	795	1.40449	0.000238307	0.127715
9	C9	chr11	106301896	106300261	2	Gh	1547	1.61498	0.000300813	0.140097
9	C9	chr1	106980984	107001195	1	Serpinb13	680	1.2654	0.000322827	0.0652693
9	C9	chr2	122484941	122528040	1	Gm14085	1316	1.33593	0.000368408	0.157292
9	C9	chr17	37337230	37336289	2	Olfr103	729	1.28256	0.000386925	0.0737754
9	C9	chr19	30549496	30545876	2	Dkk1	481	1.35141	0.000413679	0.0734757
9	C9	chr19	10920601	10914296	2	Zp1	276	1.29584	0.000433548	0.220437
9	C9	chr15	98340939	98340022	2	Olfr284	727	1.71907	0.000469239	0.0627167
9	C9	chr1	107052303	107045587	2	Serpinb3a	681	2.10733	0.00115897	0.0453806
9	C9	chr16	16820196	16819713	2	Rpl31-ps12	131	1.50272	0.00164377	0.0801436
9	C9	chr2	164656046	164657368	1	Wfdc10	1825	1.27272	0.00205279	0.140332
9	C9	chr11	28763728	28763835	1	Mir217	180	1.53975	0.00213739	0.25253
9	C9	chrX	164258193	164192842	2	Bmx	1013	1.25124	0.00297526	0.0492105
9	C9	chr3	60006743	60025420	1	Aadacl2	264	1.35834	0.00343525	0.0291316
9	C9	chr1	107362314	107380475	1	Serpinb11	685	1.50239	0.00346599	0.0857591
9	C9	chr5	88487975	88506049	1	Enam	553	1.99701	0.00354194	0.0768826
9	C9	chr6	113435760	113424634	2	Cidec	832	1.84916	0.00441379	0.113316
9	C9	chr2	105661343	105657862	2	Paupar	1103	1.45618	0.00441843	0.1012
9	C9	chr10	129250536	129251474	1	Olfr775	1095	2.49303	0.00574684	0.0932287
9	C9	chr6	129472779	129461591	2	Clec7a	1099	1.82773	0.00575781	0.101609
9	C9	chr16	19625101	19624157	2	Olfr171	206	2.4695	0.00734509	0.0589089
9	C9	chr7	6252710	6281861	1	Epp13	104	1.28724	0.00804124	0.0371903
9	C9	chr10	130074412	130075350	1	Olfr822	1136	1.4665	0.00961849	0.0550831

## Sheet: C10
group	group_name	seqnames	start	end	strand	name	idx	Log2FC	FDR	MeanDiff
10	C10	chr4	78211895	75941237	2	Ptprd	460	1.29891	1.26459e-59	4.37877
10	C10	chr7	96171244	96911093	1	Tenm4	1292	1.2509	8.65068e-54	4.91774
10	C10	chr1	21962650	21398399	2	Kcnq5	88	1.32572	2.14228e-30	1.49547
10	C10	chr2	65022766	64912478	2	Grb14	592	1.40958	7.63505e-30	1.98259
10	C10	chr10	93641049	93745972	1	Ntn4	781	1.48128	7.54718e-25	0.912047
10	C10	chr6	91978965	92076005	1	Fgd5	750	1.92199	3.21827e-24	0.632998
10	C10	chr10	93683322	93674218	2	Gm15915	783	1.46342	1.13873e-23	0.757397
10	C10	chr5	43515569	43616586	1	C1qtnf7	331	1.59765	3.18233e-23	0.764107
10	C10	chr5	92788562	92788451	2	Mir1961	609	1.50632	5.88151e-22	1.11618
10	C10	chr11	3330731	3342971	1	Pik3ip1	7	1.56737	8.91572e-21	1.17535
10	C10	chr3	67374097	67400000	1	Mlf1	299	1.8594	9.52786e-17	0.435741
10	C10	chr11	78920787	78960226	1	Nos2	959	1.48343	3.12482e-16	0.775308
10	C10	chr2	118111876	118127133	1	Thbs1	1205	1.6335	3.87585e-16	1.76299
10	C10	chr15	3583352	3317755	2	Ghr	3	1.34003	4.33014e-16	0.733126
10	C10	chr17	79477885	79475624	2	4930429F11Rik	1102	1.4129	8.90411e-16	0.48299
10	C10	chr1	140183411	140085855	2	Cfh	883	1.37789	9.60751e-15	0.748058
10	C10	chrX	161717036	161779494	1	Rai2	996	1.40214	1.21552e-14	0.390678
10	C10	chr8	10928457	10924427	2	3930402G23Rik	53	1.26125	5.63656e-14	0.91049
10	C10	chr9	37367606	37386572	1	Hepacam	290	1.54608	2.86034e-13	0.423571
10	C10	chr2	133564708	133564794	1	Mir3090	1470	1.69892	2.88567e-13	0.510085
10	C10	chr6	91904233	91950725	1	4930590J08Rik	749	1.44113	1.1846e-12	0.239848
10	C10	chr9	107668968	107651155	2	Slc38a3	1096	1.5199	1.33078e-12	0.768407
10	C10	chr19	10920601	10914296	2	Zp1	276	2.3951	2.89807e-12	0.454419
10	C10	chr3	137623672	137628332	1	Ddit4l	1011	1.34412	5.81704e-12	1.14038
10	C10	chr9	75232014	75305451	1	Myo5c	829	1.46355	2.06492e-11	0.436741
10	C10	chr10	93665854	93665244	2	Gm8580	782	1.85308	3.05028e-11	0.890075
10	C10	chr6	118139140	118107452	2	Csgalnact2	899	1.25098	4.47619e-10	0.465113
10	C10	chr2	133552159	133562896	1	Bmp2	1469	1.38477	7.36631e-10	0.461476
10	C10	chrX	56731761	56793346	1	Fhl1	359	1.49605	1.00953e-09	0.46936
10	C10	chr8	33747770	33742112	2	Smim18	286	1.27225	1.54212e-09	0.430176
10	C10	chr6	27936750	27936655	2	Mir592	105	2.45818	1.90589e-09	0.184478
10	C10	chr3	157566892	157644758	1	Ptger3	1132	1.47489	2.84965e-09	0.275393
10	C10	chr10	75948312	75949646	1	Vpreb3	457	1.27253	8.51601e-09	0.566751
10	C10	chr6	28135133	27275121	2	Grm8	104	1.28405	2.16554e-08	0.362018
10	C10	chr18	52331536	52332996	1	Ftmt	358	1.29094	2.44191e-08	0.22818
10	C10	chr7	96305667	96305765	1	Mir6394	1294	1.96556	5.79273e-08	0.410326
10	C10	chr6	85513542	85511122	2	Egr4	635	1.77728	6.76776e-08	0.347328
10	C10	chr19	4989971	4984355	2	Npas4	72	1.33603	8.70646e-08	0.390723
10	C10	chr7	29281977	29256330	2	Spint2	611	1.28626	1.41276e-07	0.362702
10	C10	chr7	96341964	96339483	2	Gm15412	1295	1.63632	4.14065e-07	0.326304
10	C10	chr6	48647234	48660875	1	Gimap8	334	1.61822	7.5932e-07	0.248053
10	C10	chr5	137962959	137953809	2	Gjc3	1180	2.56584	9.08288e-07	0.225539
10	C10	chr11	72388756	72388864	1	Mir6338	787	1.80363	1.3429e-06	0.547099
10	C10	chr9	121777607	121783819	1	Klhl40	1304	1.49189	3.75523e-06	0.292267
10	C10	chr6	129408862	129424764	1	Clec9a	1097	1.35847	4.43947e-06	0.187731
10	C10	chr9	121950988	121980208	1	Fam198a	1311	1.42142	4.69123e-06	0.329451
10	C10	chr1	150466165	150449412	2	Prg4	905	1.41426	1.10684e-05	0.172302
10	C10	chr7	96249424	96249532	1	Mir708	1293	2.10715	1.81675e-05	0.245986
10	C10	chr18	47452668	47470868	1	9130209A04Rik	345	1.40025	1.9659e-05	0.174925
10	C10	chrX	100729847	100738901	1	Gdpd2	633	1.29167	2.13518e-05	0.321109
10	C10	chr13	23807027	23823525	1	Slc17a2	209	2.54177	2.37e-05	0.144583
10	C10	chr13	82698333	82698275	2	Mir3961	709	1.38059	3.05206e-05	0.232079
10	C10	chr14	51129064	51131122	1	Rnase6	377	2.03932	3.48131e-05	0.142958
10	C10	chr11	99438153	99428385	2	Krt20	1325	1.81981	3.59777e-05	0.175593
10	C10	chr5	88317312	88328817	1	Prol1	550	1.45745	3.71936e-05	0.180749
10	C10	chr9	60545882	60523967	2	9230112J17Rik	682	1.68955	4.17841e-05	0.180405
10	C10	chr6	41636405	41620619	2	Trpv6	256	2.10454	4.17959e-05	0.157186
10	C10	chr8	9144669	9149050	1	4930453L07Rik	45	1.25706	5.06803e-05	0.0980627
10	C10	chr17	24804382	24839787	1	Meiob	284	1.27858	6.34822e-05	0.151994
10	C10	chr14	51146767	51145002	2	Rnase1	378	1.81221	0.000106805	0.252364
10	C10	chr10	121311189	121263819	2	Tbc1d30	948	1.38726	0.000119892	0.222822
10	C10	chrX	66839125	66839052	2	Mir465	410	1.71406	0.000167038	0.0742976
10	C10	chr13	38461793	38460240	2	4930579J19Rik	331	1.54628	0.000298207	0.320488
10	C10	chr2	164638802	164634708	2	Wfdc16	1823	1.70556	0.000384458	0.216253
10	C10	chr9	40187079	40188094	1	Olfr986	401	1.50117	0.000502121	0.153346
10	C10	chr6	41521776	41525079	1	Prss2	254	1.2649	0.000598277	0.102915
10	C10	chrX	164497903	164539752	1	Asb9	1018	1.33169	0.00101198	0.110589
10	C10	chr6	41680723	41652770	2	Trpv5	257	2.29355	0.00115809	0.058168
10	C10	chr6	129397297	129405413	1	Clec1b	1096	2.0732	0.00120827	0.115144
10	C10	chr11	102393403	102402939	1	Rundc3a	1470	1.43296	0.00140035	0.24298
10	C10	chr10	107486134	107482908	2	Myf5	851	1.44649	0.00190216	0.218943
10	C10	chr3	28781311	28798846	1	Eif5a2	89	1.25904	0.00225817	0.252824
10	C10	chr10	107494729	107492860	2	Myf6	852	1.43424	0.00317586	0.251431
10	C10	chr2	86160441	86159345	2	Olfr1042	796	1.97628	0.00454946	0.121306
10	C10	chr2	86146732	86145791	2	Olfr1040	795	1.36198	0.00497129	0.101217
10	C10	chr3	17948444	17948952	1	Cypt12	53	1.39749	0.00572664	0.148998
10	C10	chr16	38017323	38054526	1	4930542C21Rik	417	1.38325	0.00686771	0.107496
10	C10	chrX	139782353	139779681	2	Ripply1	852	1.46627	0.00814908	0.201204
10	C10	chr15	3303526	3280627	2	Ccdc152	2	1.45423	0.00975477	0.0954271

[truncated: 3 more sheets: C11, C12, C13]
