# Supplementary material for: Semaphorin 3E‐Plexin‐D1 Pathway Downstream of the Luteinizing Hormone Surge Regulates Ovulation, Granulosa Cell Luteinization, and Ovarian Angiogenesis in Mice
Source: Adv Sci (Weinh). 2025 May 20;12(29):e17163. doi: 10.1002/advs.202417163 (PMC12362816; doi:10.1002/advs.202417163)
Supplement: Supplementary file 3 — Supplemental Table 2 [file ADVS-12-e17163-s001.xlsx]

## Sheet: DEGs granulosa cells
Gene name	Gene ID	P-value (Sema3E vs IgG)	Fold change (Sema3E vs IgG)
1700048O20Rik	ENSMUSG00000043773	0.00122068	-2.08403
1810009J06Rik	ENSMUSG00000094808	0.00208679	4.52556
4930519K11Rik	ENSMUSG00000114953	0.0419516	-2.86822
4930548H24Rik	ENSMUSG00000029138	0.0312403	3.29226
5930409G06Rik	ENSMUSG00000103477	0.00761816	6.5294
9330171B17Rik	ENSMUSG00000039133	0.0496099	3.58966
AA465934	ENSMUSG00000093483	0.0146476	2.70399
Acaa1b	ENSMUSG00000010651	1.74011e-06	-10.5835
Ache	ENSMUSG00000023328	0.00170894	2.83498
Adam33	ENSMUSG00000027318	0.0442171	-2.70181
Adgra2	ENSMUSG00000031486	0.0119433	-2.02196
Aldh3a1	ENSMUSG00000019102	0.0123888	-2.02467
Alox15	ENSMUSG00000018924	0.015	-5.62148
Anks4b	ENSMUSG00000030909	0.0355744	2.08428
Aplnr	ENSMUSG00000044338	0.0318297	-2.24983
Apol7e	ENSMUSG00000071716	8.87683e-05	-2.65029
Areg	ENSMUSG00000029378	0.00835833	-4.76665
Arhgef15	ENSMUSG00000052921	0.0301507	-2.40694
BC147527	ENSMUSG00000094796	0.0033116	-17.4837
Bgn	ENSMUSG00000031375	0.000740358	-2.88888
Bhmt	ENSMUSG00000074768	0.0194316	-7.68982
C920006O11Rik	ENSMUSG00000097574	2.93915e-07	11.4825
Calml4	ENSMUSG00000032246	0.000759591	-8.54991
Capza1-ps1	ENSMUSG00000067017	4.69214e-05	3.11412
Ccl12	ENSMUSG00000035352	0.0493139	-4.89506
Ccl5	ENSMUSG00000035042	0.0444408	-9.08663
Ccnd1	ENSMUSG00000070348	0.0342579	-2.19638
Cd19	ENSMUSG00000030724	0.0465983	-3.48435
Cd248	ENSMUSG00000056481	0.00409241	-2.1226
Cd72	ENSMUSG00000028459	0.0326786	-3.18828
Cdc34b	ENSMUSG00000020870	0.0303422	2.03879
Cdo1	ENSMUSG00000033022	4.10203e-12	-2.62138
Cldn5	ENSMUSG00000041378	0.033671	-2.06065
Col15a1	ENSMUSG00000028339	0.00747095	-2.48074
Col6a4	ENSMUSG00000032572	1.17263e-07	2.65739
Cst8	ENSMUSG00000027442	0.0024286	-2.37818
Cxcl10	ENSMUSG00000034855	0.00371056	-36.0671
Dazl	ENSMUSG00000010592	8.50904e-05	2.13168
Dll4	ENSMUSG00000027314	0.0378244	-4.57702
Elapor1	ENSMUSG00000040412	0.000495677	-3.71556
Eng	ENSMUSG00000026814	0.00804377	-2.68612
F3	ENSMUSG00000028128	0.0255435	-2.12582
Fam181b	ENSMUSG00000051515	0.0121175	-2.33625
Fam81a	ENSMUSG00000032224	9.33068e-06	2.13497
Fosb	ENSMUSG00000003545	0.00159654	2.27491
Gal	ENSMUSG00000024907	0.000732655	2.41217
Gbp6	ENSMUSG00000104713	0.0123504	-4.42906
Gimap6	ENSMUSG00000047867	0.0224575	-2.57671
Glo1-ps	ENSMUSG00000075391	0.000625572	-38.0949
Gm10134	ENSMUSG00000063611	0.0425254	-3.24764
Gm10259	ENSMUSG00000069083	0.00519251	3.40638
Gm10591	ENSMUSG00000096596	0.0132107	9.26378
Gm11868	ENSMUSG00000050550	7.31892e-19	-94.9609
Gm12250	ENSMUSG00000082292	0.0293315	-3.46761
Gm12454	ENSMUSG00000087142	0.0411355	-2.59713
Gm13123	ENSMUSG00000083708	0.0132566	-2.64594
Gm13841	ENSMUSG00000083833	4.52132e-284	-37.0453
Gm15459	ENSMUSG00000100801	2.09472e-49	-11.4229
Gm15583	ENSMUSG00000080078	3.76566e-16	8.33437
Gm15772	ENSMUSG00000062353	1.04174e-05	19.9889
Gm16485	ENSMUSG00000078117	0.00817071	-2.33109
Gm19531	ENSMUSG00000111348	0.000303137	3.31367
Gm2044	ENSMUSG00000085354	0.00105215	2.63085
Gm20559	ENSMUSG00000106734	0.0156639	-2.72688
Gm2427	ENSMUSG00000101751	8.06128e-11	-15.0073
Gm3362	ENSMUSG00000085442	0.00460818	-2.2144
Gm3375	ENSMUSG00000107470	5.27919e-05	-12.2858
Gm37660	ENSMUSG00000104467	0.0173932	-2.5679
Gm42553	ENSMUSG00000105416	0.0089564	2.00689
Gm42893	ENSMUSG00000106415	0.007692	-2.63656
Gm43042	ENSMUSG00000106634	0.0012519	2.28904
Gm43305	ENSMUSG00000105703	3.08528e-06	3.51167
Gm44729	ENSMUSG00000108806	0.0328772	-3.5721
Gm47204	ENSMUSG00000110980	0.0140282	2.48374
Gm47512	ENSMUSG00000097274	0.0342284	-3.4429
Gm48277	ENSMUSG00000111858	0.00892921	-3.74219
Gm49708	ENSMUSG00000116656	2.31302e-95	7.06959
Gm5503	ENSMUSG00000117730	0.0498801	-3.45527
Gm5527	ENSMUSG00000100007	0.000998929	2.52898
Gm6125	ENSMUSG00000112823	6.25536e-05	6.0988
Gm7049	ENSMUSG00000113637	5.19748e-14	-14.0315
Gm8615	ENSMUSG00000024437	5.34838e-37	-16.959
Gm8730	ENSMUSG00000063696	3.25406e-09	-91.749
Gm9008	ENSMUSG00000072476	0.00141247	-91.8471
Gm9625	ENSMUSG00000097906	7.36165e-06	-27.9625
Gpnmb	ENSMUSG00000029816	0.0395277	-2.12084
Gpr165	ENSMUSG00000031210	0.00100716	2.1415
Gsta1	ENSMUSG00000074183	0.000245914	4.44984
Gsta2	ENSMUSG00000057933	2.59152e-11	2.15046
Gvin-ps1	ENSMUSG00000086513	0.0352798	-6.40474
H2-M5	ENSMUSG00000024459	0.0270416	-3.15001
H2-Q6	ENSMUSG00000073409	0.00264658	-3.20381
H2-Q7	ENSMUSG00000060550	0.00109399	-2.75981
H2-T10	ENSMUSG00000079491	0.00258794	-3.10735
H2bu2	ENSMUSG00000056895	0.00968928	6.4076
Hemk1	ENSMUSG00000032579	6.94339e-06	-2.18592
Hmga1b	ENSMUSG00000078249	0.0221929	-2.64421
Hspe1-rs1	ENSMUSG00000117621	0.000251796	2.91674
Ifi206	ENSMUSG00000037849	0.0253774	-5.35126
Ifi208	ENSMUSG00000066677	0.0170716	-7.55973
Ifit1	ENSMUSG00000034459	0.037734	-7.85812
Ifit1bl1	ENSMUSG00000079339	0.0352	-10.7471
Ifit2	ENSMUSG00000045932	0.0200978	-10.308
Ifit3	ENSMUSG00000074896	0.0341273	-10.0471
Igfbp7	ENSMUSG00000036256	0.00159215	-2.22442
Igkc	ENSMUSG00000076609	0.00935527	-4.22721
Inpp5j	ENSMUSG00000034570	0.000834944	-2.19108
Jaml	ENSMUSG00000048534	0.021642	-6.3769
Kcnj8	ENSMUSG00000030247	0.00610609	-2.3343
Kcnk3	ENSMUSG00000049265	0.0297063	-3.14011
Kcp	ENSMUSG00000059022	0.000144876	2.04816
Kctd14	ENSMUSG00000051727	1.92092e-07	2.47317
Klk8	ENSMUSG00000064023	0.000955332	-24.45
Lipg	ENSMUSG00000053846	9.4053e-05	-2.00405
Ly6a	ENSMUSG00000075602	0.0384396	-5.74213
Milr1	ENSMUSG00000040528	0.0154951	-2.26612
Mmel1	ENSMUSG00000058183	0.000337765	-3.19959
Mpzl2	ENSMUSG00000032092	6.7907e-05	-62.9622
Mrpl48-ps	ENSMUSG00000078480	0.0181159	-2.82961
Ms4a7	ENSMUSG00000024672	0.00655361	-3.85252
Mx2	ENSMUSG00000023341	0.00566701	-4.18154
Mybpc3	ENSMUSG00000002100	0.0195033	2.11148
Ndrg2	ENSMUSG00000004558	1.53144e-05	-2.1168
Nectin4	ENSMUSG00000006411	0.0240844	-5.64537
Nol3	ENSMUSG00000014776	0.0214892	-2.61621
Npy	ENSMUSG00000029819	6.16184e-06	3.76376
Nr1h3	ENSMUSG00000002108	0.0341847	-2.27323
Nr2f1	ENSMUSG00000069171	0.0161401	-3.20462
Nrarp	ENSMUSG00000078202	0.0356475	-2.28868
Omt2a	ENSMUSG00000066463	0.00672554	2.21733
Otof	ENSMUSG00000062372	0.000865518	2.5796
Ovgp1	ENSMUSG00000074340	0.0213732	-2.62175
Oxtr	ENSMUSG00000049112	0.00553617	-2.14827
Pcdh10	ENSMUSG00000049100	7.38689e-05	8.78888
Pcdhgc4	ENSMUSG00000023036	0.0043747	-2.84895
Pgr	ENSMUSG00000031870	0.0150544	-2.98341
Pin1rt1	ENSMUSG00000074997	0.0489696	2.08753
Plin5	ENSMUSG00000011305	0.00776098	-2.75461
Prf1	ENSMUSG00000037202	0.0140416	-5.06974
Psmb9	ENSMUSG00000096727	0.0188873	-2.44944
Rgs4	ENSMUSG00000038530	0.0365918	-2.67835
Robo4	ENSMUSG00000032125	0.00492479	-3.51105
Rpl21	ENSMUSG00000041453	0.0323043	-5.09603
Rpl29	ENSMUSG00000048758	0.0477055	3.76364
Rpl3-ps1	ENSMUSG00000084349	2.15076e-56	4.50701
Rpl3-ps2	ENSMUSG00000084131	5.94477e-09	7.33247
Scarf1	ENSMUSG00000038188	0.0230735	-3.30393
Scx	ENSMUSG00000034161	0.0102815	-2.92726
Sema3f	ENSMUSG00000034684	0.0212072	-2.53804
Slamf7	ENSMUSG00000038179	0.0444941	-4.8318
Slfn8	ENSMUSG00000035208	0.046762	-6.9595
Ssu2	ENSMUSG00000034387	0.00710811	-5.55384
Tac1	ENSMUSG00000061762	1.70042e-10	3.66463
Tbx2	ENSMUSG00000000093	0.00930242	-2.05512
Tbxa2r	ENSMUSG00000034881	0.00385306	-4.99836
Tceal6	ENSMUSG00000031409	0.0494652	2.20793
Tdgf1	ENSMUSG00000032494	0.000148267	2.35622
Tes3-ps	ENSMUSG00000113255	0.000542693	6.37378
Tgtp2	ENSMUSG00000078921	0.00450199	-4.44156
Tlr12	ENSMUSG00000062545	0.00662856	-6.75625
Tmem121	ENSMUSG00000049036	0.02592	2.11609
Tnfaip2	ENSMUSG00000021281	0.00804769	-2.32443
Tnfrsf9	ENSMUSG00000028965	0.0262449	-2.75376
Tpsb2	ENSMUSG00000033825	0.0492777	-5.85101
Trdc	ENSMUSG00000104876	4.49124e-06	-3.31026
Trim34b	ENSMUSG00000090215	0.0498706	-4.15312
Tymp	ENSMUSG00000022615	0.00119546	-2.49965
Uimc1	ENSMUSG00000025878	0.0286639	2.30018
Unc13d	ENSMUSG00000057948	0.0152101	-2.21726
Usp18	ENSMUSG00000030107	0.00980934	-2.37128
Zdbf2	ENSMUSG00000027520	0.0116178	2.05611
Zic2	ENSMUSG00000061524	0.0184372	2.45901

## Sheet: DEGs stromal tissues
Gene name	Gene ID	P-value (Sema3E vs IgG)	Fold change (Sema3E vs IgG)
0610009E02Rik	ENSMUSG00000086714	0.0324019	2.34898
1110013H19Rik	ENSMUSG00000116164	0.000395509	7.79091
1110032F04Rik	ENSMUSG00000046999	0.0316455	-2.02021
1700020A23Rik	ENSMUSG00000027409	0.026461	2.21178
1700029J07Rik	ENSMUSG00000071103	0.0489914	-2.71575
1700094D03Rik	ENSMUSG00000118506	0.00598329	-2.8947
1700109H08Rik	ENSMUSG00000008307	0.0365788	-2.01067
2900005J15Rik	ENSMUSG00000043833	0.00906006	-2.05774
3110070M22Rik	ENSMUSG00000074635	0.0183939	2.18307
4930426D05Rik	ENSMUSG00000043168	0.0192138	-3.12017
4930556M19Rik	ENSMUSG00000096971	0.0358472	-2.01415
4932422M17Rik	ENSMUSG00000105881	0.00151816	-2.05211
4933406P04Rik	ENSMUSG00000069713	0.0326454	2.43337
4933431K23Rik	ENSMUSG00000086451	0.0261803	-3.35214
5730471H19Rik	ENSMUSG00000087179	0.0415077	-2.07572
5730521K06Rik	ENSMUSG00000116145	0.0160009	-2.29563
A530064N14Rik	ENSMUSG00000104273	0.0235427	-2.69805
A930004J17Rik	ENSMUSG00000102602	0.000137866	-2.77803
AA467197	ENSMUSG00000033213	0.000108595	13.812
Abca4	ENSMUSG00000028125	0.0276711	-2.44182
Abca6	ENSMUSG00000044749	0.0058605	-2.87172
Abca9	ENSMUSG00000041797	0.00608303	-2.12905
Abcd2	ENSMUSG00000055782	0.0240892	-2.11683
Adamts19	ENSMUSG00000053441	0.0371672	-2.11141
Adamts6	ENSMUSG00000046169	0.0187596	-2.33996
Adamtsl4	ENSMUSG00000015850	0.0440553	2.04564
Adra2a	ENSMUSG00000033717	0.0454199	-2.98845
Aff2	ENSMUSG00000031189	0.00639264	-2.22456
Aff3	ENSMUSG00000037138	0.0221535	-2.18513
Agtr2	ENSMUSG00000068122	0.044339	-2.98989
AI838599	ENSMUSG00000085180	0.0456163	-4.49699
AI839979	ENSMUSG00000107355	0.0428814	2.64851
Akr1c19	ENSMUSG00000071551	0.0103504	-8.08308
Ank3	ENSMUSG00000069601	0.0472424	-2.16801
Apol9b	ENSMUSG00000068246	0.00775492	3.75462
Arg1	ENSMUSG00000019987	1.50528e-09	4.88161
Arhgef28	ENSMUSG00000021662	0.0235113	-2.38623
Asprv1	ENSMUSG00000033508	0.00256181	4.60231
Atp2a3	ENSMUSG00000020788	0.0492907	-2.13657
B430306N03Rik	ENSMUSG00000043740	0.000700349	3.98546
BC037032	ENSMUSG00000087221	0.0043951	-2.45801
Bcl2a1b	ENSMUSG00000089929	8.70476e-05	4.1292
Bdkrb2	ENSMUSG00000021070	0.0003818	3.15962
Bst1	ENSMUSG00000029082	0.00660308	2.50923
C1qtnf7	ENSMUSG00000061535	0.0223069	-2.08903
C430042M11Rik	ENSMUSG00000097254	0.0167313	3.55956
C5ar1	ENSMUSG00000049130	0.0412659	2.23434
Cacna1s	ENSMUSG00000026407	0.0110163	-8.45493
Calb1	ENSMUSG00000028222	0.028573	-3.41134
Car3	ENSMUSG00000027559	0.00969337	-51.276
Cbs	ENSMUSG00000024039	0.0494308	-2.62366
Ccdc187	ENSMUSG00000048038	0.00835445	-3.93884
Ccdc39	ENSMUSG00000027676	0.0188452	-4.68989
Ccdc88b	ENSMUSG00000047810	0.00132159	2.24014
Ccl17	ENSMUSG00000031780	0.0137169	3.0442
Ccl2	ENSMUSG00000035385	0.00587085	3.55753
Ccl5	ENSMUSG00000035042	0.0127638	4.59217
Ccl6	ENSMUSG00000018927	0.0171912	3.00637
Ccl8	ENSMUSG00000009185	0.0167099	4.05894
Ccl9	ENSMUSG00000019122	0.0336754	2.72817
Ccr1	ENSMUSG00000025804	0.0291332	2.78319
Ccr2	ENSMUSG00000049103	0.00751865	2.88628
Ccr5	ENSMUSG00000079227	0.0448069	2.24989
Cd14	ENSMUSG00000051439	0.00522345	2.47616
Cd300lf	ENSMUSG00000047798	0.00241813	3.77682
Cd44	ENSMUSG00000005087	0.0267552	2.07401
Cd52	ENSMUSG00000000682	0.0028435	2.83639
Cdnf	ENSMUSG00000039496	0.0476163	-2.53105
Ces1d	ENSMUSG00000056973	0.0281604	-2.60884
Chdh	ENSMUSG00000015970	0.0387847	-2.02582
Chp2	ENSMUSG00000030865	0.0376605	-2.47893
Chrdl1	ENSMUSG00000031283	0.0194664	-2.20489
Chst4	ENSMUSG00000035930	0.0292513	2.35897
Clec4d	ENSMUSG00000030144	1.03331e-07	11.1234
Clec4e	ENSMUSG00000030142	3.0697e-05	10.2248
Cnnm1	ENSMUSG00000025189	0.0312035	-3.00422
Col26a1	ENSMUSG00000004415	0.0108116	-3.50458
Col4a3	ENSMUSG00000079465	0.00240612	-2.39122
Col5a3	ENSMUSG00000004098	0.0441843	2.10852
Col8a2	ENSMUSG00000056174	0.00155905	-2.33657
Colgalt2	ENSMUSG00000032649	0.0229454	-2.13768
Coro1a	ENSMUSG00000030707	0.0131155	2.34364
Crip3	ENSMUSG00000023968	0.0298918	-2.24133
Csf3r	ENSMUSG00000028859	2.11963e-08	6.62899
Cspg4b	ENSMUSG00000021763	0.0329103	-2.40894
Cthrc1	ENSMUSG00000054196	0.014235	2.25334
Ctss	ENSMUSG00000038642	0.0251692	2.42614
Cxcl10	ENSMUSG00000034855	0.0419868	3.4128
Cxcl3	ENSMUSG00000029379	7.34318e-05	8.81717
Cxxc4	ENSMUSG00000044365	0.0250891	-2.33701
D130017N08Rik	ENSMUSG00000097287	0.0142403	-2.09384
D630003M21Rik	ENSMUSG00000037813	0.0384969	-2.44439
Dhtkd1	ENSMUSG00000025815	0.0174364	-2.54906
Dmkn	ENSMUSG00000060962	0.000133322	2.32084
Dnah10	ENSMUSG00000038011	0.0280495	-2.78442
Dnali1	ENSMUSG00000042707	0.0143478	-9.60003
Dock9	ENSMUSG00000025558	0.0449986	-2.02044
Dpt	ENSMUSG00000026574	0.0348615	2.2589
Duox2	ENSMUSG00000068452	0.0301867	-4.22369
Dynap	ENSMUSG00000024512	0.0126366	-3.74645
E330013P04Rik	ENSMUSG00000053117	0.0206457	-2.4023
Emilin3	ENSMUSG00000050700	0.0237869	-4.07805
Epcam	ENSMUSG00000045394	0.00860741	2.05766
Esr2	ENSMUSG00000021055	0.0160667	-2.6417
Evi2a	ENSMUSG00000078771	0.0268659	2.15345
F10	ENSMUSG00000031444	0.00953259	3.88902
F630028O10Rik	ENSMUSG00000078122	0.0107046	3.58333
Fa2h	ENSMUSG00000033579	0.0212202	-2.02085
Fam13a	ENSMUSG00000037709	0.0398649	-2.18789
Fbxl21	ENSMUSG00000035509	0.0199709	2.14679
Fbxo48	ENSMUSG00000044966	0.0397475	-2.00908
Fbxw16	ENSMUSG00000074062	0.0413696	-2.16321
Fcgr1	ENSMUSG00000015947	0.017229	3.57289
Fcgr4	ENSMUSG00000059089	0.000304809	4.34222
Fcor	ENSMUSG00000089665	0.0057728	2.70945
Fmnl1	ENSMUSG00000055805	0.046203	2.14856
Frem1	ENSMUSG00000059049	0.000723671	-2.66479
Fxyd5	ENSMUSG00000009687	0.0247643	2.37639
Fxyd6	ENSMUSG00000066705	0.0446732	-2.35314
Gask1a	ENSMUSG00000038233	0.01035	-2.70648
Ggnbp1	ENSMUSG00000048731	0.0335527	-2.38933
Gjb3	ENSMUSG00000042367	1.03777e-05	5.79767
Gjc3	ENSMUSG00000056966	0.00656206	-3.78536
Glb1l2	ENSMUSG00000036395	0.0158515	-2.97619
Glo1-ps	ENSMUSG00000075391	0.00139106	-25.6413
Gm10171	ENSMUSG00000089803	2.18145e-09	3.9287
Gm10222	ENSMUSG00000067736	9.27571e-18	5.17078
Gm10241	ENSMUSG00000084838	0.000648067	2.51795
Gm10273	ENSMUSG00000069622	3.70705e-06	3.3101
Gm10552	ENSMUSG00000073628	0.044789	-2.92297
Gm10705	ENSMUSG00000074506	0.00272892	4.28459
Gm10857	ENSMUSG00000102887	0.0214293	-2.4834
Gm11739	ENSMUSG00000086826	0.0431216	-2.02146
Gm11766	ENSMUSG00000086924	0.00248983	-4.44458
Gm12854	ENSMUSG00000078238	0.000434531	2.36728
Gm13241	ENSMUSG00000073716	0.0454481	-2.14917
Gm13292	ENSMUSG00000082424	1.1638e-05	3.04762
Gm13736	ENSMUSG00000082908	0.0351184	2.03473
Gm14137	ENSMUSG00000055926	0.0245852	-2.24408
Gm15344	ENSMUSG00000084899	0.0338872	-2.25012
Gm15601	ENSMUSG00000085913	0.00521558	-2.03773
Gm15635	ENSMUSG00000085095	0.011594	-3.67876
Gm16089	ENSMUSG00000081228	0.00505741	2.71365
Gm16185	ENSMUSG00000084911	0.0188447	-2.27734
Gm16244	ENSMUSG00000090235	0.0351112	-2.33459
Gm17120	ENSMUSG00000091172	0.0337058	-2.58305
Gm17477	ENSMUSG00000084917	0.0120049	-2.63203
Gm17552	ENSMUSG00000097233	0.0279576	-2.00913
Gm17641	ENSMUSG00000091272	0.0135547	-2.38702
Gm17971	ENSMUSG00000101122	0.00236566	-2.97121
Gm18609	ENSMUSG00000107810	0.013259	-3.82043
Gm21092	ENSMUSG00000095403	0.0480631	-2.14069
Gm2574	ENSMUSG00000078162	0.00769813	2.3914
Gm2606	ENSMUSG00000078300	0.000752008	2.33439
Gm28800	ENSMUSG00000099760	0.0164861	-2.16912
Gm30292	ENSMUSG00000104109	0.0424256	-2.31004
Gm32443	ENSMUSG00000112876	0.00870473	-2.92081
Gm32996	ENSMUSG00000105603	0.0458875	-3.4182
Gm3375	ENSMUSG00000107470	0.00123579	8.39277
Gm3435	ENSMUSG00000116895	2.20784e-05	-2.2083
Gm3534	ENSMUSG00000098192	0.0311314	2.28635
Gm36501	ENSMUSG00000113690	0.012049	3.5617
Gm36936	ENSMUSG00000102411	9.47675e-05	-2.3744
Gm36989	ENSMUSG00000102496	0.0189355	-2.53748
Gm37194	ENSMUSG00000102189	0.019202	-3.66342
Gm37303	ENSMUSG00000103133	0.00978957	-2.57878
Gm37847	ENSMUSG00000102611	0.0396109	3.99509
Gm37968	ENSMUSG00000102570	0.010794	-3.28276
Gm38057	ENSMUSG00000102143	0.0170508	-2.78608
Gm38077	ENSMUSG00000104344	0.0362832	-2.87438
Gm38248	ENSMUSG00000104164	0.000632474	-4.36888
Gm38372	ENSMUSG00000103509	0.000185483	-4.53351
Gm38393	ENSMUSG00000000948	0.00360858	-4.03054
Gm42436	ENSMUSG00000105517	0.0423081	-3.05902
Gm42658	ENSMUSG00000106251	0.0369802	-2.32864
Gm42890	ENSMUSG00000105852	0.045133	-2.37876
Gm42979	ENSMUSG00000104814	0.00819151	-2.39736
Gm43059	ENSMUSG00000107120	0.0272127	-2.88019
Gm43088	ENSMUSG00000105748	0.0415936	-3.19846
Gm43118	ENSMUSG00000104559	0.0101046	17.8706
Gm43185	ENSMUSG00000104621	0.00378734	-4.47778
Gm43481	ENSMUSG00000107000	0.000984133	-2.5808
Gm43513	ENSMUSG00000105607	0.0120523	-5.03436
Gm43609	ENSMUSG00000106087	0.00449601	-2.10017
Gm43858	ENSMUSG00000104546	8.19633e-05	-2.4309
Gm44037	ENSMUSG00000107726	0.0106275	-2.0871
Gm44126	ENSMUSG00000107770	9.86287e-06	4.93009
Gm44168	ENSMUSG00000108049	0.0126338	-2.36233
Gm44321	ENSMUSG00000107749	0.00136431	-4.31144
Gm44667	ENSMUSG00000109539	0.047967	-2.78682
Gm45102	ENSMUSG00000108871	0.043038	-2.87916
Gm45151	ENSMUSG00000108736	0.0481521	-2.99578
Gm45220	ENSMUSG00000109279	0.0093314	-3.06095
Gm45272	ENSMUSG00000109734	0.0224539	-4.1869
Gm45286	ENSMUSG00000109787	0.0239031	-3.69753
Gm4540	ENSMUSG00000092072	0.000219566	3.98524
Gm45540	ENSMUSG00000110397	0.00308703	-4.62476
Gm45889	ENSMUSG00000109936	0.0109218	-2.49083
Gm47761	ENSMUSG00000112478	0.00276563	-2.15515
Gm48865	ENSMUSG00000111664	0.00469143	-5.0337
Gm49125	ENSMUSG00000115148	0.00477272	-5.15409
Gm49204	ENSMUSG00000115624	0.000297609	-2.1464
Gm49388	ENSMUSG00000108815	0.00121318	2.30576
Gm49599	ENSMUSG00000116908	0.0285616	-2.74271
Gm49870	ENSMUSG00000117335	0.0154215	3.10048
Gm49968	ENSMUSG00000117430	0.0283184	-4.38527
Gm50268	ENSMUSG00000118310	0.0160159	-3.96921
Gm50361	ENSMUSG00000117881	0.0257722	-5.2347
Gm5191	ENSMUSG00000113412	0.047439	2.8697
Gm5648	ENSMUSG00000083668	0.0119172	-4.10451
Gm6180	ENSMUSG00000053038	0.00279872	2.29252
Gm6430	ENSMUSG00000044757	0.0407388	-2.50645
Gm7049	ENSMUSG00000113637	0.0497683	7.96291
Gm7265	ENSMUSG00000102573	0.038627	-2.76361
Gm7623	ENSMUSG00000118283	0.0217404	2.23632
Gm7665	ENSMUSG00000063628	0.0104067	2.30981
Gm7803	ENSMUSG00000083754	0.00484847	5.81946
Gm7932	ENSMUSG00000108084	0.0269909	-3.10623
Gm8186	ENSMUSG00000049124	1.75638e-05	2.52174
Gm8615	ENSMUSG00000024437	0.0440493	3.54074
Gm8666	ENSMUSG00000048709	0.00195649	2.23595
Gm8971	ENSMUSG00000114321	0.0157886	2.33128
Gm9008	ENSMUSG00000072476	0.00112677	-48.3493
Gm9821	ENSMUSG00000095332	0.0379211	-2.52836
Gm9870	ENSMUSG00000052154	0.0160222	3.78025
Gpnmb	ENSMUSG00000029816	0.0280849	2.13232
Gpr155	ENSMUSG00000041762	0.0134612	-2.51378
Gucy2e	ENSMUSG00000020890	0.0315404	-2.08367
H2-DMb1	ENSMUSG00000079547	0.02953	2.27251
H2ac18	ENSMUSG00000064220	0.00160637	2.16457
H3c11	ENSMUSG00000101972	0.0473536	2.79273
H3f3aos	ENSMUSG00000073485	0.0341741	-2.46529
Has1	ENSMUSG00000003665	2.02319e-05	5.99538
Hlf	ENSMUSG00000003949	0.00571507	-2.51592
Hp	ENSMUSG00000031722	0.00536913	2.33383
Hsp25-ps1	ENSMUSG00000078915	0.0248199	2.81934
Hspb9	ENSMUSG00000017832	0.0442924	2.52348
Ifi205	ENSMUSG00000054203	0.00983663	3.71577
Ifi209	ENSMUSG00000043263	0.0211705	4.76907
Ifit1bl1	ENSMUSG00000079339	0.0182031	4.21393
Ifit3	ENSMUSG00000074896	0.00499648	4.40708
Ifit3b	ENSMUSG00000062488	0.032671	3.25315
Igfbp3	ENSMUSG00000020427	0.00523371	2.11301
Igsf6	ENSMUSG00000035004	0.018968	2.34699
Il11	ENSMUSG00000004371	3.46161e-05	8.70497
Il1b	ENSMUSG00000027398	6.30555e-06	7.93839
Il1rn	ENSMUSG00000026981	0.00438897	3.67259
Irf7	ENSMUSG00000025498	0.0199616	3.29206
Irs1	ENSMUSG00000055980	0.000683744	-2.05606
Itgam	ENSMUSG00000030786	0.0162196	2.41652
Itgb2	ENSMUSG00000000290	0.00034201	2.41324
Itih5	ENSMUSG00000025780	0.0306706	-2.29994
Ivns1abp	ENSMUSG00000023150	0.0180648	-2.3126
Kazald1	ENSMUSG00000025213	0.041472	-2.36206
Kcnh3	ENSMUSG00000037579	0.0280271	-2.03947
Kcnj3	ENSMUSG00000026824	0.0330447	-2.14381
Klf1	ENSMUSG00000054191	0.0214326	-5.19888
Klhdc7a	ENSMUSG00000078234	0.0330302	-2.56471
Krt18	ENSMUSG00000023043	1.76389e-07	2.24773
Krt7	ENSMUSG00000023039	0.00207044	2.58446
Lamc2	ENSMUSG00000026479	0.000432029	2.02707
Lancl3	ENSMUSG00000047344	0.00271035	-2.30099
Lcn2	ENSMUSG00000026822	0.0478215	2.37449
Lgals3	ENSMUSG00000050335	0.00110604	3.9274
Lgr6	ENSMUSG00000042793	0.0280651	-2.17475
Lilr4b	ENSMUSG00000112023	0.00136167	3.33919
Lilrb4a	ENSMUSG00000112148	0.00615113	2.52151
Limch1	ENSMUSG00000037736	0.0207988	-2.07166
Lmntd2	ENSMUSG00000025500	0.0214238	-2.88406
Lrrc17	ENSMUSG00000039883	0.037757	-2.44258
Lrrc71	ENSMUSG00000023084	0.0287424	-2.93783
Lrrc74b	ENSMUSG00000022759	0.0159968	-6.70876
Lst1	ENSMUSG00000073412	0.00341991	2.96305
Ltb4r1	ENSMUSG00000046908	0.0428026	2.85511
Ly6c2	ENSMUSG00000022584	0.00029416	12.8012
Mab21l1	ENSMUSG00000056947	0.0252867	-2.67625
Map7d3	ENSMUSG00000067878	0.0174972	-2.40113
Mcemp1	ENSMUSG00000013974	0.00982818	2.86283
Mctp1	ENSMUSG00000021596	0.0258591	-2.42432
Mettl21c	ENSMUSG00000047343	0.0329654	-2.83336
Mfrp	ENSMUSG00000034739	0.0270044	-2.06411
Mfsd7a	ENSMUSG00000029490	0.00578675	-2.60442
Mme	ENSMUSG00000027820	0.0354633	-2.04525
Mmp8	ENSMUSG00000005800	0.00834146	3.04573
Mmp9	ENSMUSG00000017737	4.10179e-05	3.96616
Mpeg1	ENSMUSG00000046805	0.0303302	2.2765
Mpp3	ENSMUSG00000052373	0.0189788	-2.40832
Mpzl2	ENSMUSG00000032092	0.0120124	10.6419
Msc	ENSMUSG00000025930	0.0182357	2.51829
mt-Atp8	ENSMUSG00000064356	1.37447e-05	2.10749
Mt3	ENSMUSG00000031760	0.0132967	2.56881
Mug-ps1	ENSMUSG00000101397	0.013307	-3.10963
Mx1	ENSMUSG00000000386	0.0392494	4.49497
Napsa	ENSMUSG00000002204	0.0326053	2.29837
Ncf1	ENSMUSG00000015950	0.00627763	2.10829
Ncf4	ENSMUSG00000071715	0.00410669	2.38874
Ndufs5-ps	ENSMUSG00000081824	0.0245966	2.68134
Nfe2	ENSMUSG00000058794	0.00425026	2.56337
Nscme3l	ENSMUSG00000100937	0.0440914	-2.91957
Oas1a	ENSMUSG00000052776	0.0280488	3.0492
Oas1g	ENSMUSG00000066861	0.00107092	4.90984
Oas3	ENSMUSG00000032661	0.00055654	5.05521
Oasl1	ENSMUSG00000041827	0.0147602	2.96422
Olr1	ENSMUSG00000030162	0.0153444	3.56528
Omd	ENSMUSG00000048368	0.0318993	-2.36993
Oprl1	ENSMUSG00000027584	0.0158006	-3.0005
Otof	ENSMUSG00000062372	0.0274285	-3.0244
Otor	ENSMUSG00000027416	0.0407887	-3.55855
Otx1	ENSMUSG00000005917	0.0447778	-2.30252
Paqr6	ENSMUSG00000041423	0.0292649	-2.46758
Pcdhgc4	ENSMUSG00000023036	1.22502e-06	5.53492
Per3	ENSMUSG00000028957	0.0060948	-3.35523
Pgf	ENSMUSG00000004791	0.0209078	2.05648
Phex	ENSMUSG00000057457	0.00911867	-3.60936
Phf11b	ENSMUSG00000091649	0.00300954	4.99887
Phf24	ENSMUSG00000036062	0.00439838	-4.759
Pirb	ENSMUSG00000058818	0.0124961	2.53818
Plag1	ENSMUSG00000003282	0.0189366	-2.34927
Plaur	ENSMUSG00000046223	0.0177796	2.68173
Ppbp	ENSMUSG00000029372	0.0221385	4.51475
Ppl	ENSMUSG00000039457	3.0361e-09	2.23962
Prkag2os2	ENSMUSG00000087314	0.0206329	-3.53659
Prph	ENSMUSG00000023484	0.000235949	-2.33114
Ptafr	ENSMUSG00000056529	0.00631066	3.25324
Ptgdr2	ENSMUSG00000034117	0.0104967	-3.671
Ptprd	ENSMUSG00000028399	0.00992065	-2.15249
Rac2	ENSMUSG00000033220	0.00546432	2.26297
Rapgef4	ENSMUSG00000049044	0.0111376	-3.01627
Rapgef4os3	ENSMUSG00000086231	0.0112826	-3.79087
Rbmxl2	ENSMUSG00000073894	0.0444053	-2.63132
Rdh10	ENSMUSG00000025921	0.000177725	2.08623
Rgs16	ENSMUSG00000026475	0.00710373	2.20118
Rhov	ENSMUSG00000034226	0.00022224	3.92998
Ripor3	ENSMUSG00000074577	0.0107875	-3.10127
Rnf112	ENSMUSG00000010086	0.0144086	-9.3841
Robo3	ENSMUSG00000032128	0.0392593	-2.14946
Rpl19-ps3	ENSMUSG00000115737	0.0170667	-2.92215
Rpl21	ENSMUSG00000041453	0.0113022	-4.60238
Rps12-ps4	ENSMUSG00000109509	0.00810885	5.2411
Rspo1	ENSMUSG00000028871	0.00600553	-2.01793
S100a4	ENSMUSG00000001020	0.00111625	3.68026
S100a6	ENSMUSG00000001025	0.0485008	2.513
S100a9	ENSMUSG00000056071	3.57401e-06	12.4153
Samd7	ENSMUSG00000051860	0.00206243	-3.93758
Sbk3	ENSMUSG00000085272	0.0476421	-2.43483
Sec14l3	ENSMUSG00000054986	0.00677012	-12.4013
Sell	ENSMUSG00000026581	0.000562615	5.82347
Selplg	ENSMUSG00000048163	7.99784e-05	3.0872
Serinc2	ENSMUSG00000023232	0.00306934	2.30253
Serpina3c	ENSMUSG00000066361	0.0125801	-3.48257
Serpine1	ENSMUSG00000037411	1.36901e-08	4.86799
Sfn	ENSMUSG00000047281	0.000173265	2.29929
Shisa2	ENSMUSG00000044461	0.0242576	-2.33654
Siglece	ENSMUSG00000030474	0.0207105	2.08878
Slc11a1	ENSMUSG00000026177	0.042114	2.49592
Slc15a3	ENSMUSG00000024737	2.97653e-05	4.13715
Slc16a3	ENSMUSG00000025161	0.0262914	2.27352
Slc18a2	ENSMUSG00000025094	0.0300107	-2.47907
Slc25a27	ENSMUSG00000023912	0.00440936	-2.54284
Slc25a35	ENSMUSG00000018740	0.0447612	-2.05072
Slc4a11	ENSMUSG00000074796	0.0200826	-2.03301
Slc6a11	ENSMUSG00000030307	0.00843611	-2.66766
Slfn2	ENSMUSG00000072620	0.000118463	3.03808
Slfn4	ENSMUSG00000000204	0.0209368	4.02762
Smim5	ENSMUSG00000048442	0.0189395	-4.85016
Snhg3	ENSMUSG00000085241	0.00887942	2.42896
Snx20	ENSMUSG00000031662	0.00327071	2.79553
Socs3	ENSMUSG00000053113	0.000946802	2.10451
Spi1	ENSMUSG00000002111	0.0310019	2.15523
Srgn	ENSMUSG00000020077	0.037403	2.00354
Stag3	ENSMUSG00000036928	0.0493723	-2.57565
Strip2	ENSMUSG00000039629	0.0457008	-2.02528
Stum	ENSMUSG00000053963	9.75506e-06	-6.24794
Synb	ENSMUSG00000047977	0.0052417	-2.03961
Tanc2	ENSMUSG00000053580	0.0183344	-2.1995
Tdrd5	ENSMUSG00000060985	0.0373479	-2.09166
Tex15	ENSMUSG00000009628	0.0188499	-2.67613
Themis2	ENSMUSG00000037731	0.0129619	2.48206
Tifab	ENSMUSG00000049625	0.0103382	2.37038
Tmem100	ENSMUSG00000069763	0.0226014	-2.09503
Tmem182	ENSMUSG00000079588	0.0465983	-2.96299
Tnfaip8l2	ENSMUSG00000013707	0.0143747	2.2972
Tpsb2	ENSMUSG00000033825	0.0437241	-4.70623
Trmt9b	ENSMUSG00000039620	0.0400727	-2.50562
Ttll3	ENSMUSG00000030276	0.0109601	-2.04979
Tub	ENSMUSG00000031028	0.0438888	-2.36179
Tyrobp	ENSMUSG00000030579	0.00013607	2.61582
Ubxn11	ENSMUSG00000012126	0.0355486	-2.62242
Was	ENSMUSG00000031165	0.00242816	2.21013
Wfdc17	ENSMUSG00000069792	1.58184e-06	3.93804
Wnt2b	ENSMUSG00000027840	0.00064798	-2.44796
Wnt4	ENSMUSG00000036856	0.0298473	2.15889
Zbed6	ENSMUSG00000094410	0.0111266	-2.0937
Zbp1	ENSMUSG00000027514	0.0310058	3.87587
Zfp185	ENSMUSG00000031351	0.0176567	-2.3477
Zkscan16	ENSMUSG00000038630	0.0054496	-3.76224
Zkscan2	ENSMUSG00000030757	0.0207697	-3.08308
Zscan4-ps1	ENSMUSG00000110103	0.0244294	-4.5674
